# Supplementary material for: Global analysis of binding sites of U2AF1 and ZRSR2 reveals RNA elements required for mutually exclusive splicing by the U2- and U12-type spliceosome
Source: Nucleic Acids Res. 2023 Dec 13;52(3):1420–34. doi: 10.1093/nar/gkad1180 (PMC10853781; doi:10.1093/nar/gkad1180)
Supplement: gkad1180_supplemental_files [file gkad1180_supplemental_files.zip]

Archive with 10 entries (10 files):
- Legends Supplementary Tables.docx
- Supplementary Table S1.xlsx
- Supplementary Table S2_non_AG.xlsx
- Supplementary Table S3 ZRSR2_8_10.csv
- Supplementary Table S4 U12_sites_overlapping_ZRSR2_m5.csv
- Supplementary Table S5 ZRSR2_U2.csv
- Supplementary Table S6 Novel_U12_splice_sites.csv
- Supplementary Table S7 Dual_type_splice_sites.csv
- Supplementary Table S8 U12_GGT_gr.csv
- Supplementary_Data_Figures_revised_2.pdf
