# Supplementary material for: Global analysis of binding sites of U2AF1 and ZRSR2 reveals RNA elements required for mutually exclusive splicing by the U2- and U12-type spliceosome
Source: Nucleic Acids Res. 2023 Dec 13;52(3):1420–34. doi: 10.1093/nar/gkad1180 (PMC10853781; doi:10.1093/nar/gkad1180)
Supplement: gkad1180_supplemental_files [file gkad1180_supplemental_files.zip › Supplementary Table S1.xlsx]

## Sheet: Sheet1
PCR primers	Sequences
CNBP_F	GCCATGAGCAGCAATGAGTG	cloning of CNBP gene locus
CNBP_R	AGGGGCGACAAAGGAAAATA	cloning of CNBP gene locus
CNBP_J0R	CAGTTATAGCAGGCATCAACA	mutagenesis primer
CNBP_J1R	AGCAGGCTTCAACTATAAGGA	mutagenesis primer
CNBP_J2R	AGCAGGCTTCTACAATAAGGA	mutagenesis primer
CNBPe3F	TCATCTTGCCAAGGATTGTG	analysis of cDNA
CNBPe4R	GGCTCCTTGCAGTCCTTG	analysis of cDNA
ARAFe4F	GAGGAGCTCATTGTCGAGGT	cloning of ARAF gene locus
ARAFi6R	GCCCCAAGATCTTTTTCTCC	cloning of ARAF gene locus
ARAF_J0F	CCTCAATGTTCTACCACAGT	mutagenesis primer
ARAF_J1F	CTTCAGGCCCTCAAGGTTC	mutagenesis primer
ARAFe5F	CACCAGCATTGTTCCTCCAA	analysis of cDNA
ARAFe6R1	GGAGCCTCCGGACAAATC	analysis of cDNA
RBFOX2i6F	TCATCCCTTTCCTCAAACAGTC	cloning of RBFOX2 gene locus
RBFOX2i9R	ACGGCAACATCCCAGAAGTT	cloning of RBFOX2 gene locus
RBFOX2_J0F	GTCTCCCTTTGGTTCCTGGCTT	mutagenesis primer
RBFOX2_J1F	TTCTGTCATATTTTAGGTCTCCCTT	mutagenesis primer
RBFOX2B1F	TTTCTGTCGTATTTTGGGTCTC	BPS mutagenesis primer
RBFOX2B2F	CTTCTATTGAATGCAAGTTGGAATTTC	BPS mutagenesis primer
RBFOX2B3F	CTATTGAATGCGGGTTGAAATTTCTG	BPS mutagenesis primer
RBFOX2B23F	CTATTGAATGCGGGTTGGAATTTCTG	BPS mutagenesis primer
RBFOX2e8F	AGATGTGTCCCTAGGCAATGA	analysis of cDNA
T7PCD2	TAATACGACTCACTATAGGGAGACCCA	sequence primer for cDNA eluted from gel
BGHR2	TAGAAGGCACAGTCGAGGCTGA	sequencing primer for cDNA eluted from gel
EXOSC1i7F	ACCAGAAGCGTTCACAGTTTC	cloning of EXOSC1 gene locus
EXOSC1e9R	TAGGGCACTGCATCTCACACC	cloning of EXOSC1 gene locus
EXOSC1U2R	TGGGAATAAAGGATACCTCTTTGGC	mutagenesis primer
SBNO1e10F	CCAGTCTGGCGGCAAGTATAA	cloning of SBNO1 gene locus
SBNO1e13R	ACTCCAGTAAAGCTCAGTTGTCGA	cloning of SBNO1 gene locus
SBNO1U2R	TTGCCATAAAGGATACCTCTCCATC	mutagenesis primer
RABGGTAe9F	CCTGATTGTGGAGTGGAGGACC	cloning of RABGGTA gene locus
RABGGTAi12R	AGCAGACTCTCACGGAATGGG	cloning of RABGGTA gene locus
RABGGU2R	CAATCCTGGGATACCTAGACATG	mutagenesis primer
Sequencing library construction and sequencing
pre-­adenylated 3’ adaptors	5’-rAppNNNTCCGTCGTGTAGGGAAAGAGTGTAGATC-3'	NNN represents random nucleotides and bold nucleotides indicate adaptor index
pre-­adenylated 3’ adaptors	5’-rAppNNNCGCGTCGTGTAGGGAAAGAGTGTAGATC ­3’
RT primer	5’­CCTGTGGTCGTAGCATCAGCTACTACACTCTTTCCCTACACGA-3’
PCR primer 1	5’‐AATGATACGGCGACCACCGAGATCTACACTCTTTCCCTACACGACG-3’
PCR primer 2	5’-CAAGCAGAAGACGGCATACGAGNNNNNNTAGCTGATGCTACGACCACAGG-3’	NNNNNNN represents codes used for de-multiplexing.
NEXT-seq sequencing primer for cDNA and adapter codes	5’-AATGATACGGCGACCACCGAGATCTACACTCTTTCCCTACACGACG-3’
Sequencing primer for PCR primer codes	5'-CCTGTGGTCGTAGCATCAGCTA­-3'
