# Supplementary material for: Global analysis of binding sites of U2AF1 and ZRSR2 reveals RNA elements required for mutually exclusive splicing by the U2- and U12-type spliceosome
Source: Nucleic Acids Res. 2023 Dec 13;52(3):1420–34. doi: 10.1093/nar/gkad1180 (PMC10853781; doi:10.1093/nar/gkad1180)
Supplement: gkad1180_supplemental_files [file gkad1180_supplemental_files.zip › Supplementary Table S2_non_AG.xlsx]

## Sheet: Sheet1
Gene	Genomic coordinate	Strand	3' splice site
TTLL6	chr17:46881291-46882133	-	CAG|ATG|ATT
CNBP	chr3:128890127-128890288	-	TTG|TTG|AAG|CCT
SRRT	chr7:100485481-100485662	+	TTG|TACTCCCCCCAG|GTT
PCBP2	chr12:53854928-53856264	+	CTG|ACTCTCTCCCAG|TCC
SMARCA4	chr19:11145809-11151973	+	TTG|ACCCTGAAG|GCC
GNAS	chr20:57474041-57478582	+	CTG|CAG|TGA
RYK	chr3:133910828-133913925	-	TTG|GCTCCTTAG|GTT
FAM71F2	chr7:128312605-128315701	+	CTG|ACCCATGTACCTGAGGCTGATTTCCAG|GTC
CACNA1A	chr19:13441151-13443682	-	TTG|GAG|CTC
BAG6	chr6:31615622-31616453	-	CTG|ACTCTCCCCTACCTTCAG|TGT
HNRNPR	chr1:23645191- 23648020	-	TTG|GTTTAACAG|AGT
DLG4	chr17:7107387-7107517	-	CTG|GAG|TTGCAG|GTG
ASLX2	chr2:26029210-26068159	-	TTG|CAG|TGG
ARAF	chrX:47424539-47424641	+	CAT|GCCCTCAAG|GTT
DGCR2	chr22:19052589-19055612	-	CTG|TCCTTTAT|GTTTCCTAG|GGA
RBFOX2	chr22:36156080-36157248	-	TGG|GTCTCCCTTTAG|TTC
CD99L2	chrX:149983422-149984479	-	TGG|GGCCCACTGAAG|GTA
BANP	chr16:88066852-88068928	+	CGG|ATCCCACAG|GGA
TAF2	chr8:120843972-120844721	-	TAC|AACCCATCAGGTC
