# Supplementary material for: Global analysis of binding sites of U2AF1 and ZRSR2 reveals RNA elements required for mutually exclusive splicing by the U2- and U12-type spliceosome
Source: Nucleic Acids Res. 2023 Dec 13;52(3):1420–34. doi: 10.1093/nar/gkad1180 (PMC10853781; doi:10.1093/nar/gkad1180)
Supplement: gkad1180_supplemental_files [file gkad1180_supplemental_files.zip › Supplementary Table S3 ZRSR2_8_10.csv]

seqnames	start	end	width	strand	max	maxpos	sum
chr4	76721469	76721617	149	+	404	76721520	13772
chr4	113568543	113568862	320	-	236	113568636	21485
chr15	66795008	66795125	118	-	230	66795074	8267
chr1	59156019	59156115	97	-	223	59156076	8250
chr17	22023737	22023803	67	+	211	22023765	6667
chr11	65271916	65272349	434	+	193	65272133	22039
chr1	213139014	213139137	124	+	168	213139076	6120
chr1	213145882	213146146	265	+	165	213145921	12184
chr19	39334648	39334801	154	-	164	39334725	9435
chr19	8532355	8532529	175	+	126	8532434	6746
chr1	24301519	24301599	81	-	122	24301557	4299
chr19	9940608	9940782	175	+	121	9940644	6173
chr11	65268713	65268829	117	+	119	65268754	4770
chr17	30678765	30678985	221	+	116	30678825	6995
chr11	65272614	65272740	127	+	112	65272661	5903
chr11	65271784	65271914	131	+	107	65271804	5889
chrX	96603114	96603183	70	+	104	96603131	3927
chr8	56725549	56725685	137	+	100	56725621	6147
chr2	224763721	224763796	76	-	96	224763773	3175
chr11	65271061	65271264	204	+	96	65271189	5851
chr10	89653740	89653849	110	+	93	89653790	3963
chr12	123812488	123812579	92	-	90	123812561	3350
chr17	30664923	30664970	48	-	90	30664959	3200
chr8	26220160	26220265	106	+	87	26220212	4035
chr11	65270092	65270210	119	+	86	65270117	4179
chr2	216982447	216982549	103	+	82	216982481	3411
chr5	72147028	72147169	142	+	82	72147091	5003
chr15	56394396	56394452	57	-	81	56394436	2332
chr6	14287128	14287417	290	-	80	14287358	8970
chr11	65273337	65273524	188	+	79	65273419	5214
chr7	72925114	72925230	117	-	77	72925170	3697
chr11	65269367	65269477	111	+	77	65269407	4404
chr8	72608161	72608230	70	+	76	72608184	3098
chr19	13054917	13055036	120	+	75	13054953	6257
chr4	113567982	113568133	152	-	74	113568078	5275
chr15	42520952	42521018	67	-	73	42521002	2113
chr6	14290836	14291020	185	-	72	14290979	5965
chr1	567526	567612	87	+	72	567579	3036
chr1	569894	569967	74	+	71	569928	2490
chr4	140262063	140262128	66	+	71	140262091	2771
chr2	38809230	38809318	89	-	70	38809285	2632
chr3	108285452	108285485	34	-	69	108285472	1681
chr10	122668040	122668119	80	+	69	122668081	2532
chr11	9316656	9316798	143	-	67	9316713	5250
chr17	42141263	42141319	57	-	67	42141304	2147
chr8	77557826	77557861	36	-	65	77557844	1939
chr11	65271575	65271713	139	+	65	65271602	4337
chrX	21996957	21997039	83	+	65	21996999	2274
chr11	65269875	65269970	96	+	64	65269913	3104
chr11	65268297	65268451	155	+	62	65268403	4483
chr7	131185810	131185867	58	-	58	131185851	2009
chr16	66766323	66766426	104	-	58	66766363	2701
chr4	1332208	1332261	54	+	58	1332224	1907
chr7	148700703	148700769	67	-	57	148700736	2114
chr2	136511636	136511791	156	+	57	136511737	4083
chr4	41945761	41945818	58	+	57	41945782	2035
chr10	112357887	112357955	69	+	57	112357916	2205
chr6	14286550	14286701	152	-	56	14286667	4968
chr12	74891942	74892126	185	-	56	74892030	4195
chr16	67915855	67915926	72	+	56	67915871	2268
chr3	120114968	120115069	102	-	55	120115028	2388
chr4	113569223	113569309	87	-	54	113569283	2162
chr6	14293457	14293656	200	-	54	14293525	5746
chr11	65268918	65269155	238	+	54	65269059	5825
chr11	65272352	65272475	124	+	54	65272376	4486
chr6	14289088	14289168	81	-	53	14289128	2693
chr21	34963450	34963519	70	-	53	34963498	2115
chr5	115910057	115910135	79	-	52	115910107	2158
chr11	47826112	47826176	65	-	52	47826149	2233
chr1	213139689	213139813	125	+	52	213139721	2495
chr4	76720928	76721034	107	+	52	76720953	2675
chr11	65272503	65272592	90	+	52	65272524	2369
chr3	12627237	12627321	85	-	51	12627275	2368
chr6	14295415	14295485	71	-	51	14295435	2204
chr22	29656813	29656895	83	-	51	29656869	2847
chr11	65268486	65268551	66	+	51	65268502	1669
chr6	14284374	14284474	101	-	50	14284425	2351
chr2	118864286	118864374	89	+	50	118864326	2008
chr2	135677344	135677471	128	+	50	135677388	2872
chr14	99959849	99959896	48	+	50	99959866	1430
chr1	212139805	212139842	38	-	49	212139834	1386
chr6	14292054	14292146	93	-	49	14292121	3063
chr16	84215622	84215666	45	-	49	84215654	1528
chr1	104095978	104096076	99	+	49	104096016	2874
chr1	209630164	209630316	153	+	49	209630193	3450
chr19	9939266	9939294	29	+	49	9939271	1253
chr4	113568278	113568374	97	-	48	113568316	2941
chr5	1260658	1260717	60	-	48	1260706	1717
chr7	104801002	104801062	61	-	48	104801043	1692
chr22	29656991	29657059	69	-	48	29657009	1897
chrX	122744778	122744849	72	-	48	122744808	1696
chr8	115302647	115302801	155	+	48	115302750	3260
chr7	5566890	5566995	106	-	47	5566927	2545
chr11	9316474	9316646	173	-	47	9316514	3922
chr1	201824228	201824304	77	+	47	201824262	1674
chr9	127635967	127636031	65	+	47	127635994	2044
chr11	65272742	65272898	157	+	47	65272800	3877
chr15	25241108	25241231	124	+	47	25241176	3767
chr3	109045510	109045568	59	-	46	109045540	1655
chr8	120801089	120801149	61	-	46	120801129	1425
chr1	155695715	155695765	51	+	46	155695734	1572
chr8	86118384	86118448	65	+	46	86118422	1528
chr9	91935625	91935684	60	+	46	91935650	1520
chr3	48727092	48727170	79	-	45	48727133	1691
chr6	14285387	14285529	143	-	45	14285422	3417
chr22	38881760	38881828	69	-	45	38881807	1596
chr2	170785234	170785270	37	+	45	170785246	1198
chr4	113568389	113568539	151	-	44	113568507	3420
chr19	12830105	12830180	76	-	44	12830129	1979
chr1	213147294	213147350	57	+	44	213147312	1653
chr1	246797202	246797268	67	+	44	246797228	1582
chr5	134260246	134260291	46	+	44	134260270	1433
chr11	130014554	130014640	87	+	44	130014587	1889
chr12	95668515	95668551	37	+	44	95668527	1164
chr14	71518596	71518661	66	+	44	71518629	2025
chr16	67227366	67227413	48	+	44	67227390	1362
chr10	70174804	70174865	62	-	43	70174849	1453
chr11	9309942	9310145	204	-	43	9310069	4302
chr15	48450355	48450423	69	-	43	48450408	1581
chr22	17625941	17626009	69	-	43	17625991	1911
chr15	25330912	25331084	173	+	43	25330991	3686
chr19	10746085	10746142	58	+	43	10746111	1492
chr19	19446896	19447046	151	+	43	19446991	3464
chr3	32576088	32576141	54	-	42	32576124	1364
chr3	49765672	49765713	42	-	42	49765699	1303
chr3	54672891	54672965	75	-	42	54672924	1880
chr5	151042114	151042260	147	-	42	151042197	3030
chr6	14291063	14291260	198	-	42	14291230	3269
chr6	14293291	14293408	118	-	42	14293362	2857
chr13	113850495	113850541	47	-	42	113850522	1221
chr14	50131333	50131430	98	-	42	50131365	2152
chr5	10402463	10402519	57	+	42	10402499	1276
chr13	41894766	41894848	83	+	42	41894813	2230
chr19	39116628	39116709	82	+	42	39116668	1607
chr11	61557355	61557395	41	-	41	61557388	1229
chr5	61800644	61800743	100	+	41	61800684	2598
chr6	132232249	132232322	74	+	41	132232287	1910
chr7	133842734	133842824	91	+	41	133842797	2416
chr11	65269984	65270090	107	+	41	65270011	2506
chr20	20006319	20006362	44	+	41	20006337	1124
chr21	9826351	9826423	73	+	41	9826398	1792
chr22	21350983	21351035	53	+	41	21351000	1297
chr1	150598995	150599038	44	-	40	150599017	1219
chr6	14294205	14294421	217	-	40	14294325	4603
chr6	14294751	14294890	140	-	40	14294804	2640
chr6	14295598	14295639	42	-	40	14295622	966
chr6	149833378	149833450	73	-	40	149833433	1745
chr7	32528196	32528266	71	-	40	32528252	1511
chr8	144695423	144695472	50	-	40	144695450	1301
chr10	133758796	133758824	29	+	40	133758812	969
chr19	40486525	40486620	96	+	40	40486575	1727
chr6	14289413	14289572	160	-	39	14289486	4080
chr1	32690009	32690056	48	+	39	32690028	1355
chr1	224548192	224548248	57	+	39	224548214	1246
chr8	95674498	95674564	67	+	39	95674514	1899
chr12	69657514	69657579	66	+	39	69657534	1398
chr18	10533490	10533564	75	+	39	10533512	1867
chr1	183602226	183602289	64	-	38	183602283	1455
chr3	186513612	186513678	67	-	38	186513631	1537
chr16	66768050	66768105	56	-	38	66768075	1289
chr5	179156571	179156612	42	+	38	179156595	1132
chr11	65271417	65271537	121	+	38	65271459	2628
chr7	22202123	22202157	35	-	37	22202137	979
chr6	121769219	121769269	51	+	37	121769243	1190
chr6	121769909	121769993	85	+	37	121769928	1863
chr11	118882640	118882719	80	+	37	118882659	1375
chr3	13420440	13420482	43	-	36	13420463	1252
chr3	54673058	54673122	65	-	36	54673072	1213
chr6	14296233	14296328	96	-	36	14296279	2222
chr6	75965869	75966013	145	-	36	75965990	2992
chr7	131185910	131185950	41	-	36	131185935	1256
chr7	154735827	154735873	47	-	36	154735857	1228
chr12	49054334	49054405	72	-	36	49054393	1652
chr3	197680589	197680704	116	+	36	197680628	2277
chr11	64029422	64029471	50	+	36	64029427	1186
chr17	18135807	18135849	43	+	36	18135826	931
chr19	9940034	9940069	36	+	36	9940065	1156
chr6	14285051	14285105	55	-	35	14285074	1435
chr6	14290648	14290753	106	-	35	14290703	2348
chr11	77830235	77830321	87	-	35	77830285	1569
chr13	56157491	56157559	69	-	35	56157518	1598
chr4	177245293	177245401	109	+	35	177245339	2374
chr7	155093914	155094013	100	+	35	155093974	1793
chr8	21853001	21853067	67	+	35	21853012	1724
chr11	65269608	65269713	106	+	35	65269669	1902
chr11	85967423	85967481	59	+	35	85967444	1269
chr16	2809863	2809906	44	+	35	2809889	958
chr1	226549201	226549244	44	-	34	226549243	943
chr3	112137678	112137743	66	-	34	112137721	1557
chr6	14288678	14288841	164	-	34	14288724	3144
chr12	57135581	57135621	41	-	34	57135611	1027
chr13	60407352	60407412	61	-	34	60407396	1083
chrX	40570502	40570549	48	-	34	40570531	1077
chrY	21152530	21152632	103	-	34	21152548	1814
chr15	25275259	25275306	48	+	34	25275279	1108
chr17	65735015	65735119	105	+	34	65735043	2440
chr3	96336815	96336855	41	-	33	96336846	1139
chr3	156261034	156261078	45	-	33	156261059	830
chr6	170033124	170033166	43	-	33	170033147	1028
chr12	122983375	122983455	81	-	33	122983403	1655
chr13	21361673	21361739	67	-	33	21361703	1586
chr11	71707239	71707290	52	+	33	71707263	1420
chr17	30677874	30677928	55	+	33	30677899	1255
chr20	31383212	31383280	69	+	33	31383226	1569
chr6	14284886	14284941	56	-	32	14284918	1151
chr6	14287454	14287506	53	-	32	14287483	1045
chr6	35842065	35842120	56	-	32	35842115	1114
chr12	49056407	49056439	33	-	32	49056421	887
chr17	79650574	79650659	86	-	32	79650613	1292
chr19	10694303	10694386	84	-	32	10694340	1333
chrY	21154024	21154084	61	-	32	21154056	1268
chr3	46623798	46623845	48	+	32	46623827	956
chr6	15263345	15263416	72	+	32	15263367	1410
chr10	105179282	105179346	65	+	32	105179304	1161
chr12	77235730	77235814	85	+	32	77235785	1603
chr13	113882264	113882361	98	+	32	113882344	2131
chr1	24301824	24301876	53	-	31	24301853	1081
chr1	155145059	155145106	48	-	31	155145089	942
chr4	93182123	93182212	90	-	31	93182192	1585
chr4	113569416	113569481	66	-	31	113569463	1382
chr5	25427264	25427373	110	-	31	25427322	1747
chr5	79947223	79947270	48	-	31	79947251	821
chr6	14291387	14291596	210	-	31	14291507	3961
chr6	14293895	14294158	264	-	31	14293973	5306
chr6	167399538	167399611	74	-	31	167399585	1596
chr10	99196987	99197034	48	-	31	99197020	1038
chr12	49108263	49108308	46	-	31	49108292	942
chr16	3065190	3065292	103	-	31	3065235	1642
chr16	65268649	65268692	44	-	31	65268670	921
chr17	8455428	8455479	52	-	31	8455451	1000
chr19	1119995	1120025	31	-	31	1120012	781
chr1	213135290	213135364	75	+	31	213135323	1404
chr2	132258716	132258780	65	+	31	132258753	1025
chr6	15520800	15520886	87	+	31	15520851	1390
chr6	30692285	30692319	35	+	31	30692298	805
chr7	30661910	30661987	78	+	31	30661957	1368
chr11	65270537	65270657	121	+	31	65270599	2036
chr11	65271266	65271405	140	+	31	65271296	2219
chr11	65273157	65273309	153	+	31	65273175	2593
chrX	21996269	21996310	42	+	31	21996295	924
chrX	22012774	22012819	46	+	31	22012796	895
chr2	20232603	20232648	46	-	30	20232612	948
chr3	54667482	54667529	48	-	30	54667503	874
chr3	112731627	112731659	33	-	30	112731642	740
chr5	115803409	115803452	44	-	30	115803426	892
chr6	14287880	14287933	54	-	30	14287910	1113
chr6	14294435	14294517	83	-	30	14294487	1904
chr7	131185044	131185167	124	-	30	131185059	2242
chr21	27253602	27253782	181	-	30	27253738	2982
chr21	44485767	44485807	41	-	30	44485789	954
chr22	22160256	22160341	86	-	30	22160280	1892
chrY	21152780	21152852	73	-	30	21152834	1317
chr1	156186493	156186519	27	+	30	156186507	707
chr1	213139261	213139301	41	+	30	213139277	983
chr5	5440007	5440087	81	+	30	5440021	1648
chr6	121769341	121769471	131	+	30	121769363	3059
chr8	115308086	115308219	134	+	30	115308178	2259
chr11	2418174	2418222	49	+	30	2418196	1013
chr11	64977318	64977355	38	+	30	64977324	930
chr11	65269502	65269555	54	+	30	65269538	1037
chr11	65269722	65269813	92	+	30	65269759	1535
chr15	25292639	25292695	57	+	30	25292664	1076
chr20	12735173	12735227	55	+	30	12735198	1081
chr1	24304296	24304366	71	-	29	24304350	1266
chr5	179048369	179048402	34	-	29	179048386	779
chr6	14289199	14289314	116	-	29	14289284	1830
chr14	24651001	24651051	51	-	29	24651042	1063
chr16	18803076	18803177	102	-	29	18803146	1836
chr1	11882739	11882772	34	+	29	11882756	743
chr1	26753689	26753750	62	+	29	26753723	1107
chr1	213146358	213146462	105	+	29	213146412	1730
chr3	46619284	46619351	68	+	29	46619320	1110
chr11	94383609	94383660	52	+	29	94383634	871
chr12	53691631	53691667	37	+	29	53691638	808
chr15	44063694	44063735	42	+	29	44063701	860
chr1	38149072	38149116	45	-	28	38149106	875
chr3	196664479	196664576	98	-	28	196664503	1446
chr4	93198104	93198135	32	-	28	93198118	683
chr5	76754902	76754950	49	-	28	76754934	891
chr5	115779868	115779933	66	-	28	115779918	1101
chr6	14285535	14285706	172	-	28	14285597	3219
chr6	14288234	14288326	93	-	28	14288281	1477
chr6	160205799	160205886	88	-	28	160205862	1369
chr7	131186037	131186109	73	-	28	131186079	1411
chr7	131188355	131188475	121	-	28	131188420	2136
chr7	154782703	154782781	79	-	28	154782763	1164
chr13	56149091	56149122	32	-	28	56149111	640
chr14	34904443	34904532	90	-	28	34904483	1440
chr21	27253170	27253243	74	-	28	27253211	1358
chr1	242024705	242024734	30	+	28	242024716	666
chr2	216981577	216981660	84	+	28	216981615	1381
chr5	112327816	112327867	52	+	28	112327840	980
chr6	121770217	121770324	108	+	28	121770289	1751
chr8	25247720	25247786	67	+	28	25247738	1190
chr8	72608279	72608313	35	+	28	72608294	663
chr11	65273044	65273135	92	+	28	65273070	1528
chr12	104341591	104341638	48	+	28	104341615	867
chr16	2512414	2512444	31	+	28	2512426	678
chr17	7809582	7809640	59	+	28	7809629	1216
chr21	9826737	9826775	39	+	28	9826761	878
chr5	25427171	25427252	82	-	27	25427229	1514
chr5	140957061	140957139	79	-	27	140957134	1257
chr6	14286725	14286805	81	-	27	14286791	1218
chr6	14297092	14297154	63	-	27	14297117	1128
chr15	82519854	82519915	62	-	27	82519898	1092
chr16	67984788	67984863	76	-	27	67984821	1311
chr17	5383820	5383936	117	-	27	5383863	1923
chr17	62497976	62498023	48	-	27	62498005	998
chr1	209630871	209630958	88	+	27	209630891	1352
chr1	213134877	213135001	125	+	27	213134909	2401
chr5	68410244	68410283	40	+	27	68410249	763
chr6	15246550	15246653	104	+	27	15246591	1548
chr10	49633928	49633979	52	+	27	49633958	1072
chr15	93492389	93492436	48	+	27	93492412	842
chr16	84792945	84792996	52	+	27	84792967	872
chr16	89650104	89650147	44	+	27	89650116	970
chr19	9939566	9939616	51	+	27	9939585	972
chr1	35649801	35649837	37	-	26	35649819	679
chr1	180971790	180971838	49	-	26	180971817	815
chr5	25436016	25436080	65	-	26	25436049	1014
chr6	14302308	14302360	53	-	26	14302342	900
chr11	14535377	14535453	77	-	26	14535425	1126
chr11	14535907	14535933	27	-	26	14535926	572
chr11	73388967	73389009	43	-	26	73388997	865
chr12	46752358	46752492	135	-	26	46752450	2246
chr12	72051043	72051083	41	-	26	72051066	795
chr17	42757957	42758011	55	-	26	42757983	964
chrY	21153752	21153843	92	-	26	21153796	1393
chr1	11083188	11083221	34	+	26	11083203	730
chr5	74657184	74657235	52	+	26	74657203	871
chr6	20486919	20486952	34	+	26	20486930	697
chr6	21597768	21597820	53	+	26	21597784	941
chr8	95888645	95888710	66	+	26	95888680	1148
chr11	65270303	65270390	88	+	26	65270364	1316
chr16	2809936	2809973	38	+	26	2809962	709
chr16	2819182	2819238	57	+	26	2819216	886
chr16	67911401	67911458	58	+	26	67911429	979
chr17	80879376	80879401	26	+	26	80879384	595
chr19	9939709	9939743	35	+	26	9939739	704
chr1	62189428	62189460	33	-	25	62189441	574
chr1	151316726	151316756	31	-	25	151316740	600
chr2	202633629	202633701	73	-	25	202633669	1362
chr3	54667312	54667407	96	-	25	54667386	1342
chr3	183960689	183960744	56	-	25	183960724	890
chr5	25430897	25430941	45	-	25	25430922	888
chr6	14286842	14286947	106	-	25	14286908	1658
chr6	14293804	14293846	43	-	25	14293818	769
chr6	95263684	95263728	45	-	25	95263713	865
chr10	100182239	100182273	35	-	25	100182263	665
chr15	89453119	89453166	48	-	25	89453138	847
chr19	39335962	39336019	58	-	25	39336002	1239
chr21	44486445	44486489	45	-	25	44486471	782
chr4	110740155	110740194	40	+	25	110740173	679
chr7	75513014	75513035	22	+	25	75513015	484
chr7	117825699	117825744	46	+	25	117825716	722
chr11	57457766	57457867	102	+	25	57457809	1381
chr15	25230289	25230346	58	+	25	25230311	973
chr16	1705876	1705932	57	+	25	1705877	1003
chr20	31395539	31395587	49	+	25	31395558	812
chr1	35649995	35650025	31	-	24	35650016	573
chr1	233225896	233225938	43	-	24	233225920	734
chr3	49866614	49866660	47	-	24	49866635	788
chr3	109045709	109045746	38	-	24	109045722	690
chr3	112140530	112140562	33	-	24	112140547	672
chr4	10084745	10084803	59	-	24	10084787	1047
chr4	180091065	180091102	38	-	24	180091085	679
chr5	25434420	25434478	59	-	24	25434447	920
chr5	115781554	115781606	53	-	24	115781582	866
chr7	148700582	148700621	40	-	24	148700600	724
chr12	6687042	6687117	76	-	24	6687076	1353
chr13	43438180	43438226	47	-	24	43438204	758
chr13	56150290	56150438	149	-	24	56150313	2260
chr19	11257905	11257970	66	-	24	11257942	1119
chr19	39334989	39335051	63	-	24	39335023	1051
chr1	986631	986669	39	+	24	986648	640
chr1	204506389	204506434	46	+	24	204506412	735
chr1	213139587	213139658	72	+	24	213139610	1067
chr2	216981373	216981483	111	+	24	216981438	1349
chr4	76721111	76721163	53	+	24	76721140	1149
chr5	138611971	138612014	44	+	24	138612010	817
chr6	15249616	15249657	42	+	24	15249632	746
chr6	132233246	132233278	33	+	24	132233265	651
chr7	45291597	45291655	59	+	24	45291607	1204
chr7	83089642	83089691	50	+	24	83089665	825
chr8	15601045	15601098	54	+	24	15601049	948
chr11	65396280	65396365	86	+	24	65396294	1190
chr12	54678597	54678642	46	+	24	54678630	786
chr12	69083311	69083343	33	+	24	69083324	663
chr12	69158460	69158518	59	+	24	69158483	876
chr13	98666298	98666334	37	+	24	98666314	665
chr15	25243438	25243498	61	+	24	25243472	845
chr18	71016318	71016349	32	+	24	71016333	609
chr19	13055190	13055253	64	+	24	13055237	1067
chr2	112989480	112989523	44	-	23	112989503	697
chr3	12627862	12627908	47	-	23	12627893	832
chr3	109045861	109045907	47	-	23	109045881	715
chr3	112138159	112138186	28	-	23	112138171	541
chr6	14287752	14287790	39	-	23	14287775	673
chr6	14287978	14288038	61	-	23	14287999	883
chr6	14293664	14293714	51	-	23	14293680	762
chr6	160521772	160521841	70	-	23	160521799	1569
chr9	130213062	130213085	24	-	23	130213077	506
chr10	97442911	97442971	61	-	23	97442956	763
chr13	21401256	21401345	90	-	23	21401285	1309
chr17	79477220	79477295	76	-	23	79477265	1136
chr19	3976234	3976276	43	-	23	3976258	737
chr22	29659711	29659780	70	-	23	29659756	1162
chrY	21153874	21153917	44	-	23	21153901	667
chr1	203831321	203831363	43	+	23	203831339	691
chr1	213137787	213137856	70	+	23	213137801	985
chr1	213145568	213145711	144	+	23	213145669	1886
chr2	36826934	36826966	33	+	23	36826954	566
chr2	85273225	85273306	82	+	23	85273226	1138
chr2	231743785	231743835	51	+	23	231743800	840
chr3	113503069	113503115	47	+	23	113503078	755
chr4	56194385	56194420	36	+	23	56194403	639
chr4	93699373	93699414	42	+	23	93699409	604
chr5	172353510	172353535	26	+	23	172353533	532
chr6	15261561	15261612	52	+	23	15261585	957
chr6	121756930	121756969	40	+	23	121756949	726
chr10	93757338	93757422	85	+	23	93757368	1144
chr10	129207552	129207616	65	+	23	129207590	984
chr12	124137077	124137108	32	+	23	124137091	595
chr13	103504467	103504497	31	+	23	103504474	571
chr14	58680348	58680372	25	+	23	58680355	488
chr15	25227344	25227432	89	+	23	25227392	1145
chr16	31199617	31199657	41	+	23	31199642	681
chr17	26488183	26488229	47	+	23	26488199	744
chr19	9940484	9940531	48	+	23	9940505	778
chr20	31388640	31388673	34	+	23	31388651	611
chr20	38900557	38900589	33	+	23	38900571	601
chrX	121370651	121370703	53	+	23	121370676	827
chr3	112140951	112141008	58	-	22	112140978	892
chr3	156261982	156262040	59	-	22	156262010	815
chr4	113568174	113568211	38	-	22	113568185	706
chr5	79436087	79436129	43	-	22	79436110	727
chr5	93654711	93654755	45	-	22	93654729	663
chr5	135416186	135416238	53	-	22	135416198	926
chr6	14291800	14291848	49	-	22	14291832	713
chr6	14296140	14296197	58	-	22	14296162	894
chr12	46766310	46766363	54	-	22	46766342	775
chr13	43439743	43439768	26	-	22	43439751	480
chr13	56148747	56148780	34	-	22	56148770	544
chr15	44949451	44949485	35	-	22	44949461	611
chr15	97417962	97418005	44	-	22	97417970	772
chr16	87866248	87866283	36	-	22	87866264	645
chr22	38884186	38884233	48	-	22	38884218	692
chrX	124520369	124520438	70	-	22	124520408	963
chrY	21153109	21153156	48	-	22	21153124	825
chr1	26756121	26756163	43	+	22	26756137	636
chr1	201824085	201824189	105	+	22	201824122	1388
chr1	213134598	213134642	45	+	22	213134620	738
chr1	213135123	213135180	58	+	22	213135160	888
chr1	213141110	213141153	44	+	22	213141133	674
chr1	213146569	213146632	64	+	22	213146578	1114
chr2	42509960	42509992	33	+	22	42509978	546
chr2	216981968	216982031	64	+	22	216982009	1058
chr4	93540700	93540748	49	+	22	93540733	725
chr4	140258141	140258178	38	+	22	140258164	644
chr6	34213650	34213716	67	+	22	34213670	1022
chr8	69890530	69890567	38	+	22	69890549	697
chr9	131457035	131457095	61	+	22	131457068	1011
chr10	3172000	3172040	41	+	22	3172016	706
chr10	96363605	96363651	47	+	22	96363623	913
chr11	65270712	65270884	173	+	22	65270860	2518
chr13	52301812	52301872	61	+	22	52301831	930
chr13	113873364	113873442	79	+	22	113873397	1074
chr14	38667232	38667267	36	+	22	38667250	490
chr15	25227649	25227704	56	+	22	25227665	940
chr15	25245384	25245412	29	+	22	25245405	470
chr15	25331441	25331568	128	+	22	25331549	1796
chr15	25331587	25331610	24	+	22	25331606	485
chr15	44057674	44057741	68	+	22	44057713	821
chr17	73554225	73554281	57	+	22	73554236	814
chr19	18965409	18965460	52	+	22	18965416	891
chrX	22012394	22012461	68	+	22	22012432	962
chr1	21415667	21415723	57	-	21	21415687	838
chr4	113569751	113569797	47	-	21	113569772	812
chr5	25434627	25434737	111	-	21	25434695	1652
chr5	25438641	25438678	38	-	21	25438656	718
chr5	126176763	126176789	27	-	21	126176778	448
chr6	14286334	14286369	36	-	21	14286350	631
chr7	26239611	26239654	44	-	21	26239635	627
chr7	131185352	131185384	33	-	21	131185363	586
chr11	9315990	9316036	47	-	21	9316005	648
chr11	14535876	14535905	30	-	21	14535900	472
chr13	43439608	43439659	52	-	21	43439623	776
chr13	107210985	107211034	50	-	21	107210999	845
chr17	34871800	34871835	36	-	21	34871816	550
chr17	73662594	73662661	68	-	21	73662635	965
chr19	39336206	39336288	83	-	21	39336242	1300
chr21	27253559	27253600	42	-	21	27253582	762
chr1	104096241	104096277	37	+	21	104096257	555
chr1	213137120	213137163	44	+	21	213137143	663
chr1	213145797	213145879	83	+	21	213145827	1183
chr2	216981678	216981768	91	+	21	216981739	1385
chr4	57325964	57326001	38	+	21	57325981	585
chr4	93536101	93536152	52	+	21	93536124	723
chr4	93665185	93665227	43	+	21	93665198	685
chr5	140075099	140075129	31	+	21	140075108	515
chr6	121770145	121770207	63	+	21	121770180	888
chr6	132232812	132232849	38	+	21	132232826	588
chr8	72593945	72594005	61	+	21	72593976	823
chr9	100417160	100417190	31	+	21	100417174	537
chr12	118465756	118465796	41	+	21	118465772	653
chr17	16344907	16344953	47	+	21	16344936	827
chr21	37711075	37711118	44	+	21	37711095	605
chrX	98041103	98041138	36	+	21	98041117	532
chr1	113455376	113455426	51	-	20	113455407	717
chr1	170001097	170001129	33	-	20	170001115	524
chr2	206874770	206874796	27	-	20	206874777	412
chr3	38053122	38053165	44	-	20	38053149	587
chr3	81548343	81548376	34	-	20	81548360	528
chr3	112251581	112251629	49	-	20	112251608	688
chr4	93190301	93190332	32	-	20	93190308	466
chr4	187509375	187509415	41	-	20	187509383	512
chr5	115780242	115780352	111	-	20	115780332	1716
chr6	14285866	14285959	94	-	20	14285893	1440
chr6	26285357	26285388	32	-	20	26285371	571
chr7	26230722	26230775	54	-	20	26230749	738
chr7	121716443	121716490	48	-	20	121716472	606
chr7	131187475	131187543	69	-	20	131187506	895
chr7	131187854	131187887	34	-	20	131187866	528
chr7	131188812	131188896	85	-	20	131188829	1313
chr10	121612670	121612710	41	-	20	121612697	609
chr12	8072548	8072576	29	-	20	8072567	462
chr12	46754694	46754724	31	-	20	46754712	535
chr13	56150144	56150200	57	-	20	56150178	837
chr13	56150225	56150274	50	-	20	56150240	730
chr16	3727617	3727661	45	-	20	3727649	690
chr16	88713523	88713585	63	-	20	88713561	880
chr17	37006635	37006661	27	-	20	37006644	432
chr20	20392763	20392794	32	-	20	20392783	521
chr1	104094341	104094378	38	+	20	104094357	600
chr2	112854585	112854687	103	+	20	112854641	1339
chr3	49738923	49738955	33	+	20	49738943	536
chr3	179294003	179294051	49	+	20	179294010	698
chr4	93428827	93428872	46	+	20	93428846	641
chr4	93518478	93518506	29	+	20	93518494	497
chr4	93535049	93535086	38	+	20	93535068	571
chr4	166263524	166263553	30	+	20	166263546	502
chr5	61800794	61800847	54	+	20	61800822	693
chr5	179156648	179156691	44	+	20	179156671	567
chr6	15246378	15246408	31	+	20	15246384	497
chr6	132233315	132233351	37	+	20	132233334	618
chr6	147556384	147556411	28	+	20	147556394	464
chr7	128411355	128411394	40	+	20	128411375	611
chr8	72606303	72606360	58	+	20	72606334	797
chr9	133576251	133576314	64	+	20	133576265	861
chr10	96367177	96367212	36	+	20	96367193	503
chr11	65269305	65269354	50	+	20	65269336	835
chr11	68458598	68458632	35	+	20	68458611	550
chr11	70281430	70281467	38	+	20	70281446	560
chr15	25278263	25278306	44	+	20	25278272	663
chr16	67915792	67915818	27	+	20	67915800	434
chr16	88926069	88926099	31	+	20	88926085	499
chr17	65734706	65734741	36	+	20	65734711	627
chr19	583157	583225	69	+	20	583173	952
chr19	8532265	8532298	34	+	20	8532275	471
chr19	19446733	19446780	48	+	20	19446760	684
chr19	40486407	40486448	42	+	20	40486436	618
chr21	45499894	45499953	60	+	20	45499926	831
chrX	154306892	154306927	36	+	20	154306912	541
chr1	43392404	43392458	55	-	19	43392436	754
chr1	173834293	173834337	45	-	19	173834323	668
chr1	247051400	247051462	63	-	19	247051430	905
chr3	12629011	12629073	63	-	19	12629026	844
chr3	54668353	54668392	40	-	19	54668371	552
chr5	25443233	25443265	33	-	19	25443251	560
chr5	115781877	115781931	55	-	19	115781901	712
chr5	140058686	140058725	40	-	19	140058707	433
chr5	146773084	146773124	41	-	19	146773102	627
chr6	14287048	14287099	52	-	19	14287075	702
chr6	14288871	14288907	37	-	19	14288879	630
chr6	14291636	14291673	38	-	19	14291658	563
chr6	14292456	14292498	43	-	19	14292475	619
chr6	14295719	14295754	36	-	19	14295733	568
chr6	14295965	14296002	38	-	19	14295987	579
chr6	14296372	14296418	47	-	19	14296402	678
chr6	95267973	95268020	48	-	19	95267987	692
chr6	95268618	95268651	34	-	19	95268631	482
chr7	26231495	26231582	88	-	19	26231563	1145
chr7	26231640	26231700	61	-	19	26231683	788
chr7	75221810	75221833	24	-	19	75221827	390
chr7	87839414	87839447	34	-	19	87839432	534
chr7	131185178	131185227	50	-	19	131185219	632
chr10	65028531	65028558	28	-	19	65028532	438
chr10	98280846	98280877	32	-	19	98280862	475
chr11	61068372	61068406	35	-	19	61068389	504
chr12	7076376	7076412	37	-	19	7076402	523
chr12	122983335	122983363	29	-	19	122983344	487
chr14	50131296	50131325	30	-	19	50131304	408
chr15	89442237	89442285	49	-	19	89442260	732
chr15	97419791	97419858	68	-	19	97419824	950
chr16	3064735	3064784	50	-	19	3064740	740
chr16	3147988	3148024	37	-	19	3148021	551
chr17	27589196	27589225	30	-	19	27589209	454
chr17	79477453	79477497	45	-	19	79477468	663
chr19	39327214	39327244	31	-	19	39327225	478
chr19	48885841	48885887	47	-	19	48885857	615
chr20	45912362	45912394	33	-	19	45912377	465
chr21	44339131	44339210	80	-	19	44339155	964
chr22	39710178	39710215	38	-	19	39710199	564
chr1	28835461	28835481	21	+	19	28835474	367
chr1	161134632	161134663	32	+	19	161134645	488
chr1	213138887	213138920	34	+	19	213138904	484
chr1	213139379	213139450	72	+	19	213139426	930
chr1	213139833	213139909	77	+	19	213139846	1068
chr2	135676912	135676962	51	+	19	135676944	683
chr2	216982058	216982123	66	+	19	216982066	814
chr2	232091477	232091516	40	+	19	232091490	588
chr3	41281503	41281541	39	+	19	41281519	484
chr3	49736904	49736944	41	+	19	49736926	605
chr3	52722929	52722967	39	+	19	52722951	650
chr3	186502675	186502747	73	+	19	186502736	995
chr4	88849330	88849368	39	+	19	88849356	657
chr6	7600009	7600049	41	+	19	7600030	564
chr6	15246488	15246534	47	+	19	15246515	564
chr6	30688190	30688224	35	+	19	30688209	555
chr6	132235619	132235644	26	+	19	132235637	464
chr7	7613723	7613764	42	+	19	7613738	630
chr8	41364576	41364622	47	+	19	41364596	685
chr9	4841230	4841283	54	+	19	4841247	698
chr9	134366807	134366853	47	+	19	134366819	648
chr10	102123888	102123950	63	+	19	102123901	919
chr11	65036142	65036179	38	+	19	65036149	580
chr11	73105279	73105314	36	+	19	73105292	537
chr12	69218141	69218170	30	+	19	69218156	476
chr12	69656985	69657027	43	+	19	69657002	561
chr12	132198614	132198640	27	+	19	132198624	450
chr13	113873474	113873514	41	+	19	113873500	559
chr14	38668347	38668380	34	+	19	38668367	513
chr15	25229457	25229510	54	+	19	25229471	873
chr15	25242720	25242747	28	+	19	25242729	422
chr15	25272742	25272780	39	+	19	25272760	632
chr17	45760548	45760592	45	+	19	45760567	597
chr18	53405393	53405412	20	+	19	53405402	378
chr19	1219326	1219377	52	+	19	1219334	845
chr19	30505854	30505896	43	+	19	30505869	604
chr19	46888060	46888123	64	+	19	46888096	915
chr20	31372856	31372911	56	+	19	31372885	884
chr20	31384985	31385041	57	+	19	31384993	737
chr20	31394549	31394576	28	+	19	31394565	463
chrX	115004694	115004735	42	+	19	115004711	566
chrX	121370562	121370620	59	+	19	121370591	818
chr1	17735342	17735383	42	-	18	17735363	573
chr1	59158473	59158515	43	-	18	59158491	533
chr1	150598899	150598990	92	-	18	150598950	1188
chr1	153926768	153926828	61	-	18	153926803	789
chr1	205719107	205719144	38	-	18	205719125	471
chr3	69113233	69113264	32	-	18	69113253	428
chr3	176036481	176036526	46	-	18	176036500	623
chr3	176038975	176039003	29	-	18	176038990	447
chr4	113568950	113568991	42	-	18	113568965	582
chr5	25434532	25434597	66	-	18	25434573	823
chr5	93644093	93644136	44	-	18	93644122	566
chr5	115781758	115781785	28	-	18	115781770	384
chr5	140905998	140906027	30	-	18	140906006	433
chr5	147248685	147248708	24	-	18	147248693	355
chr5	179669699	179669784	86	-	18	179669726	1070
chr6	14288394	14288439	46	-	18	14288417	623
chr6	14292281	14292328	48	-	18	14292305	596
chr6	14294551	14294626	76	-	18	14294613	1112
chr7	26231894	26231980	87	-	18	26231969	1125
chr7	121713689	121713725	37	-	18	121713706	529
chr7	121715777	121715817	41	-	18	121715796	494
chr7	121741525	121741585	61	-	18	121741570	676
chr9	127998794	127998842	49	-	18	127998818	614
chr10	73576996	73577058	63	-	18	73577011	805
chr11	9316317	9316355	39	-	18	9316334	458
chr11	120110809	120110827	19	-	18	120110818	337
chr12	57738302	57738327	26	-	18	57738314	467
chr13	56148908	56148971	64	-	18	56148936	834
chr16	9762904	9762989	86	-	18	9762966	1150
chr17	4175412	4175437	26	-	18	4175436	382
chr17	4849070	4849114	45	-	18	4849103	644
chr17	56082409	56082458	50	-	18	56082428	631
chr22	17629090	17629147	58	-	18	17629110	758
chr1	93299115	93299148	34	+	18	93299130	488
chr1	209630596	209630646	51	+	18	209630610	721
chr1	213132615	213132651	37	+	18	213132640	519
chr1	213152224	213152256	33	+	18	213152242	365
chr1	235590453	235590481	29	+	18	235590459	419
chr3	45760973	45761027	55	+	18	45761003	655
chr3	46622873	46622916	44	+	18	46622895	571
chr3	61551532	61551572	41	+	18	61551542	613
chr4	26435585	26435614	30	+	18	26435593	440
chr4	76721042	76721088	47	+	18	76721064	657
chr4	93539847	93539877	31	+	18	93539862	406
chr4	93549534	93549573	40	+	18	93549545	525
chr5	5439925	5439972	48	+	18	5439954	516
chr5	72147174	72147204	31	+	18	72147187	431
chr5	179156348	179156373	26	+	18	179156363	403
chr5	179157015	179157056	42	+	18	179157030	515
chr6	15521545	15521571	27	+	18	15521552	387
chr6	88376734	88376774	41	+	18	88376752	520
chr8	94720237	94720266	30	+	18	94720247	464
chr8	94720300	94720341	42	+	18	94720326	598
chr8	101165533	101165572	40	+	18	101165542	586
chr9	96111464	96111501	38	+	18	96111491	541
chr9	114306076	114306111	36	+	18	114306095	597
chr11	63526195	63526229	35	+	18	63526213	501
chr11	65270231	65270265	35	+	18	65270250	529
chr11	94383986	94384028	43	+	18	94384006	541
chr12	50158601	50158625	25	+	18	50158602	397
chr13	54862750	54862785	36	+	18	54862768	380
chr14	38670269	38670295	27	+	18	38670282	432
chr15	25230477	25230565	89	+	18	25230494	1154
chr15	25236997	25237033	37	+	18	25237025	485
chr15	25238852	25238896	45	+	18	25238872	541
chr15	25268828	25268863	36	+	18	25268848	496
chr15	25270087	25270136	50	+	18	25270111	656
chr15	25293232	25293286	55	+	18	25293261	692
chr18	21104384	21104432	49	+	18	21104402	692
chr19	8531835	8531911	77	+	18	8531867	970
chr19	20226232	20226332	101	+	18	20226261	1331
chr19	54972342	54972450	109	+	18	54972376	1507
chrX	154467051	154467109	59	+	18	154467069	742
chr1	17734134	17734202	69	-	17	17734169	719
chr1	173833836	173833865	30	-	17	173833849	356
chr1	185280635	185280660	26	-	17	185280638	403
chr1	247050638	247050668	31	-	17	247050659	425
chr2	131820551	131820573	23	-	17	131820561	390
chr2	224763896	224763922	27	-	17	224763919	374
chr3	51451346	51451371	26	-	17	51451352	399
chr3	54666167	54666188	22	-	17	54666171	353
chr3	54667045	54667084	40	-	17	54667067	547
chr3	96337232	96337300	69	-	17	96337275	920
chr3	109045601	109045638	38	-	17	109045633	400
chr3	196665986	196666008	23	-	17	196665988	356
chr4	10084894	10084929	36	-	17	10084902	560
chr4	93189186	93189215	30	-	17	93189205	420
chr5	18657933	18658002	70	-	17	18657960	838
chr5	25439809	25439876	68	-	17	25439842	793
chr5	25442680	25442716	37	-	17	25442688	542
chr5	115907586	115907635	50	-	17	115907610	576
chr6	14290178	14290260	83	-	17	14290228	939
chr6	14997130	14997169	40	-	17	14997159	489
chr7	5567121	5567166	46	-	17	5567139	555
chr7	26230979	26231015	37	-	17	26230998	490
chr7	81588648	81588674	27	-	17	81588659	382
chr7	121756997	121757020	24	-	17	121757007	349
chr7	121778863	121778889	27	-	17	121778864	387
chr7	129520771	129520812	42	-	17	129520795	586
chr7	129591957	129592046	90	-	17	129591982	1127
chr7	131185250	131185307	58	-	17	131185269	841
chr8	101715490	101715532	43	-	17	101715509	554
chr11	88027101	88027135	35	-	17	88027109	515
chr13	54701432	54701466	35	-	17	54701457	399
chr13	56146903	56146931	29	-	17	56146918	359
chr13	56150738	56150787	50	-	17	56150764	686
chr13	56151943	56152002	60	-	17	56151977	794
chr13	56152063	56152101	39	-	17	56152079	550
chr14	69846995	69847022	28	-	17	69847000	425
chr15	64448050	64448076	27	-	17	64448060	352
chr15	64448089	64448125	37	-	17	64448097	489
chr15	70987041	70987059	19	-	17	70987050	320
chr16	1510500	1510530	31	-	17	1510519	459
chr16	9761231	9761261	31	-	17	9761252	405
chr16	9765940	9765965	26	-	17	9765955	402
chr16	46715383	46715413	31	-	17	46715404	401
chr16	65265441	65265483	43	-	17	65265463	652
chr16	66766472	66766513	42	-	17	66766477	577
chr16	67984559	67984616	58	-	17	67984608	747
chr17	5384678	5384713	36	-	17	5384697	487
chr17	42142764	42142808	45	-	17	42142783	649
chr17	44349013	44349034	22	-	17	44349023	373
chr18	29496371	29496414	44	-	17	29496392	525
chr19	12814412	12814437	26	-	17	12814420	366
chr20	32265316	32265345	30	-	17	32265324	416
chr22	38886417	38886454	38	-	17	38886442	515
chr22	38901857	38901900	44	-	17	38901886	524
chrY	21152978	21153009	32	-	17	21152996	443
chr1	11880411	11880440	30	+	17	11880417	426
chr1	186358703	186358742	40	+	17	186358730	441
chr1	207940604	207940636	33	+	17	207940612	419
chr2	118588156	118588187	32	+	17	118588167	453
chr2	135677106	135677169	64	+	17	135677156	753
chr2	163213266	163213293	28	+	17	163213279	404
chr2	202903090	202903150	61	+	17	202903132	742
chr2	238673440	238673463	24	+	17	238673445	382
chr3	3888737	3888775	39	+	17	3888753	493
chr3	32933439	32933473	35	+	17	32933452	480
chr3	32937949	32937981	33	+	17	32937957	461
chr3	46623032	46623088	57	+	17	46623069	771
chr3	105294466	105294489	24	+	17	105294477	405
chr4	93399346	93399371	26	+	17	93399361	368
chr4	93585215	93585242	28	+	17	93585232	410
chr4	93611293	93611327	35	+	17	93611316	430
chr5	154196118	154196145	28	+	17	154196131	401
chr6	10669838	10669865	28	+	17	10669851	474
chr6	15263660	15263693	34	+	17	15263667	479
chr6	15279977	15280011	35	+	17	15279990	557
chr6	132234980	132235076	97	+	17	132235035	1150
chr7	86824345	86824367	23	+	17	86824353	349
chr7	128409487	128409521	35	+	17	128409502	438
chr8	30036925	30036963	39	+	17	30036930	515
chr8	72594959	72594993	35	+	17	72594966	463
chr8	72606715	72606761	47	+	17	72606742	545
chr8	95888739	95888771	33	+	17	95888758	405
chr9	110092075	110092116	42	+	17	110092096	580
chr9	130100394	130100420	27	+	17	130100405	355
chr10	89646576	89646598	23	+	17	89646579	332
chr10	102120936	102121016	81	+	17	102120953	941
chr10	135209667	135209704	38	+	17	135209681	459
chr11	65268572	65268615	44	+	17	65268594	593
chr11	65269557	65269594	38	+	17	65269564	543
chr11	65270889	65270933	45	+	17	65270903	522
chr12	110784452	110784484	33	+	17	110784456	467
chr13	98666266	98666294	29	+	17	98666283	414
chr14	38668069	38668108	40	+	17	38668096	542
chr15	25216516	25216555	40	+	17	25216525	505
chr15	25237127	25237189	63	+	17	25237136	835
chr15	25239743	25239770	28	+	17	25239755	392
chr15	25239960	25240005	46	+	17	25239977	559
chr15	25247057	25247100	44	+	17	25247077	566
chr15	25330818	25330891	74	+	17	25330866	865
chr16	2821354	2821391	38	+	17	2821367	520
chr16	3366901	3366931	31	+	17	3366920	432
chr16	50068012	50068051	40	+	17	50068021	567
chr17	72205365	72205413	49	+	17	72205389	667
chr18	59958772	59958810	39	+	17	59958792	500
chr19	1272784	1272805	22	+	17	1272796	351
chr19	8532976	8532997	22	+	17	8532992	361
chr19	18857865	18857906	42	+	17	18857887	521
chr20	8709695	8709727	33	+	17	8709702	408
chr20	31379305	31379338	34	+	17	31379322	444
chr20	31396135	31396160	26	+	17	31396148	429
chr21	45937940	45937970	31	+	17	45937964	396
chrX	129506888	129506923	36	+	17	129506895	466
chr1	59155950	59155990	41	-	16	59155963	492
chr1	113455677	113455711	35	-	16	113455698	489
chr2	38809109	38809142	34	-	16	38809131	401
chr2	206874896	206874935	40	-	16	206874909	503
chr2	206874996	206875051	56	-	16	206875013	703
chr3	32578306	32578334	29	-	16	32578331	373
chr3	54670903	54670948	46	-	16	54670927	536
chr3	54672101	54672127	27	-	16	54672111	373
chr3	54672388	54672465	78	-	16	54672434	865
chr3	54672738	54672777	40	-	16	54672769	486
chr3	156259758	156259794	37	-	16	156259761	437
chr3	160102188	160102217	30	-	16	160102204	366
chr4	113567898	113567946	49	-	16	113567932	544
chr5	25427744	25427834	91	-	16	25427786	1073
chr5	25430947	25430974	28	-	16	25430957	342
chr5	93664973	93665006	34	-	16	93664985	422
chr5	115779312	115779421	110	-	16	115779398	1345
chr5	115781280	115781300	21	-	16	115781289	302
chr5	179045465	179045512	48	-	16	179045495	603
chr5	179047074	179047110	37	-	16	179047103	451
chr6	14288494	14288534	41	-	16	14288517	527
chr6	14290063	14290133	71	-	16	14290109	840
chr6	14291608	14291633	26	-	16	14291624	361
chr6	14295097	14295131	35	-	16	14295118	435
chr6	14295853	14295872	20	-	16	14295864	305
chr6	52128968	52129014	47	-	16	52128975	588
chr7	26231249	26231273	25	-	16	26231268	346
chr7	26239412	26239475	64	-	16	26239433	772
chr7	121782754	121782813	60	-	16	121782776	701
chr7	131186125	131186172	48	-	16	131186146	610
chr8	101734075	101734138	64	-	16	101734085	840
chr9	95078381	95078419	39	-	16	95078401	506
chr9	127998614	127998685	72	-	16	127998651	786
chr10	35351942	35351991	50	-	16	35351975	589
chr10	64974073	64974096	24	-	16	64974087	369
chr11	9316373	9316430	58	-	16	9316401	698
chr11	10530850	10530915	66	-	16	10530885	744
chr11	27645547	27645573	27	-	16	27645553	351
chr12	8072759	8072813	55	-	16	8072796	667
chr12	8073459	8073490	32	-	16	8073477	457
chr12	46766389	46766423	35	-	16	46766410	451
chr13	56149129	56149154	26	-	16	56149141	337
chr13	107210042	107210079	38	-	16	107210053	558
chr14	24737792	24737826	35	-	16	24737807	423
chr14	45585411	45585458	48	-	16	45585449	521
chr14	100763474	100763515	42	-	16	100763497	576
chr15	58888254	58888288	35	-	16	58888269	346
chr15	65034344	65034371	28	-	16	65034353	420
chr16	9761401	9761440	40	-	16	9761419	452
chr16	9761709	9761738	30	-	16	9761723	418
chr16	18839706	18839749	44	-	16	18839726	542
chr16	66766527	66766559	33	-	16	66766547	456
chr17	30665168	30665211	44	-	16	30665191	570
chr17	42756387	42756412	26	-	16	42756401	324
chr17	62497036	62497072	37	-	16	62497040	477
chr17	79477089	79477158	70	-	16	79477117	833
chr21	27253137	27253167	31	-	16	27253150	379
chr21	44479613	44479676	64	-	16	44479635	817
chr22	36716879	36716935	57	-	16	36716907	664
chr22	43013897	43013921	25	-	16	43013909	398
chrX	73494341	73494377	37	-	16	73494357	505
chrX	153072281	153072330	50	-	16	153072314	499
chrX	153072809	153072835	27	-	16	153072821	385
chrY	21153029	21153055	27	-	16	21153044	352
chr1	45110666	45110693	28	+	16	45110681	359
chr1	169101678	169101712	35	+	16	169101697	428
chr1	169768116	169768147	32	+	16	169768137	381
chr1	203709550	203709572	23	+	16	203709561	366
chr1	209603932	209603976	45	+	16	209603941	518
chr1	213135633	213135666	34	+	16	213135649	460
chr1	213136467	213136495	29	+	16	213136480	439
chr1	213139322	213139377	56	+	16	213139364	665
chr1	213145435	213145475	41	+	16	213145454	532
chr1	232260791	232260821	31	+	16	232260804	444
chr2	64069152	64069190	39	+	16	64069178	478
chr2	77322833	77322870	38	+	16	77322847	458
chr2	85270833	85270882	50	+	16	85270861	620
chr2	216982328	216982351	24	+	16	216982338	338
chr4	93512571	93512613	43	+	16	93512589	492
chr4	93519575	93519608	34	+	16	93519592	423
chr4	93537105	93537170	66	+	16	93537129	730
chr4	128932827	128932855	29	+	16	128932841	392
chr5	138661632	138661658	27	+	16	138661640	400
chr5	170345165	170345229	65	+	16	170345182	841
chr6	15262427	15262478	52	+	16	15262443	648
chr6	15263129	15263168	40	+	16	15263164	496
chr6	15279786	15279812	27	+	16	15279792	327
chr6	15520528	15520563	36	+	16	15520542	478
chr6	34213223	34213258	36	+	16	34213245	429
chr6	121770093	121770128	36	+	16	121770119	465
chr6	132228899	132228981	83	+	16	132228918	984
chr6	132230921	132230942	22	+	16	132230927	315
chr6	132232346	132232426	81	+	16	132232362	947
chr6	132233425	132233465	41	+	16	132233436	492
chr7	99951475	99951518	44	+	16	99951496	566
chr7	117825326	117825379	54	+	16	117825336	715
chr7	135330217	135330238	22	+	16	135330225	306
chr8	72598854	72598884	31	+	16	72598870	407
chr8	72607534	72607559	26	+	16	72607538	339
chr8	86118451	86118473	23	+	16	86118453	281
chr8	115302840	115302876	37	+	16	115302850	444
chr8	115303948	115303983	36	+	16	115303957	471
chr10	96363221	96363265	45	+	16	96363243	487
chr10	96373069	96373104	36	+	16	96373092	440
chr10	102107085	102107132	48	+	16	102107120	585
chr10	105179359	105179388	30	+	16	105179368	392
chr10	122667804	122667850	47	+	16	122667821	542
chr10	133758448	133758481	34	+	16	133758462	440
chr11	293067	293098	32	+	16	293086	438
chr11	65266593	65266620	28	+	16	65266603	380
chr11	65269159	65269214	56	+	16	65269177	640
chr11	65269218	65269260	43	+	16	65269244	583
chr11	65687416	65687440	25	+	16	65687419	323
chr11	70262005	70262023	19	+	16	70262014	303
chr11	70281383	70281407	25	+	16	70281398	372
chr12	69656924	69656980	57	+	16	69656951	726
chr12	69657613	69657641	29	+	16	69657618	398
chr14	38660357	38660382	26	+	16	38660366	391
chr14	38668238	38668287	50	+	16	38668253	570
chr14	47574153	47574178	26	+	16	47574164	358
chr14	73567693	73567739	47	+	16	73567719	556
chr15	25229740	25229779	40	+	16	25229758	509
chr15	25231442	25231484	43	+	16	25231459	527
chr15	25233467	25233504	38	+	16	25233489	484
chr15	25241270	25241308	39	+	16	25241286	549
chr15	25294826	25294858	33	+	16	25294848	427
chr16	68867732	68867757	26	+	16	68867746	329
chr17	16343147	16343190	44	+	16	16343162	550
chr17	30677265	30677316	52	+	16	30677283	597
chr18	3278134	3278165	32	+	16	3278139	426
chr19	2207571	2207604	34	+	16	2207588	399
chr19	13054568	13054624	57	+	16	13054595	636
chr19	20225608	20225636	29	+	16	20225620	389
chr19	42364858	42364890	33	+	16	42364870	428
chr20	2637305	2637341	37	+	16	2637336	526
chr20	31361784	31361808	25	+	16	31361799	390
chr20	31373705	31373749	45	+	16	31373738	684
chr20	31376629	31376650	22	+	16	31376634	309
chr20	31381596	31381627	32	+	16	31381602	388
chr20	31394781	31394817	37	+	16	31394809	440
chr20	62701615	62701639	25	+	16	62701629	328
chrX	118377785	118377808	24	+	16	118377798	365
chrY	5809814	5809837	24	+	16	5809826	340
chr1	17735392	17735445	54	-	15	17735412	487
chr1	59158303	59158322	20	-	15	59158309	261
chr1	113455212	113455273	62	-	15	113455247	614
chr1	173836268	173836308	41	-	15	173836288	486
chr2	61764864	61764890	27	-	15	61764873	329
chr3	54666193	54666243	51	-	15	54666215	609
chr3	112139957	112139993	37	-	15	112139990	473
chr3	128339020	128339057	38	-	15	128339039	448
chr3	176036789	176036824	36	-	15	176036799	434
chr3	194336395	194336429	35	-	15	194336418	375
chr4	93190852	93190905	54	-	15	93190877	587
chr4	93192235	93192275	41	-	15	93192254	458
chr4	146859633	146859654	22	-	15	146859643	328
chr5	25431240	25431272	33	-	15	25431253	409
chr5	25435526	25435553	28	-	15	25435537	351
chr5	25435764	25435793	30	-	15	25435773	403
chr5	25436886	25436928	43	-	15	25436905	481
chr5	25443325	25443355	31	-	15	25443337	385
chr5	55593390	55593438	49	-	15	55593400	606
chr5	64850888	64850933	46	-	15	64850905	551
chr5	93598469	93598499	31	-	15	93598488	442
chr5	115806219	115806276	58	-	15	115806251	629
chr5	115822590	115822621	32	-	15	115822596	438
chr6	14283295	14283356	62	-	15	14283336	682
chr6	14287683	14287730	48	-	15	14287700	563
chr6	14291712	14291755	44	-	15	14291731	534
chr6	14292230	14292277	48	-	15	14292251	484
chr6	14295664	14295709	46	-	15	14295701	529
chr6	14295879	14295917	39	-	15	14295902	463
chr6	14297303	14297329	27	-	15	14297313	351
chr6	119564562	119564582	21	-	15	119564572	313
chr7	26238758	26238784	27	-	15	26238763	345
chr7	121716355	121716401	47	-	15	121716377	475
chr7	129592114	129592156	43	-	15	129592146	487
chr7	131187186	131187246	61	-	15	131187215	718
chr7	131187915	131187939	25	-	15	131187934	330
chr7	131188479	131188509	31	-	15	131188495	359
chr7	131188752	131188810	59	-	15	131188770	645
chr7	131191406	131191434	29	-	15	131191423	292
chr7	137563599	137563634	36	-	15	137563610	509
chr10	73576464	73576535	72	-	15	73576511	749
chr10	123275970	123276010	41	-	15	123275992	408
chr12	6672636	6672680	45	-	15	6672666	501
chr12	49494400	49494431	32	-	15	49494415	378
chr12	113599166	113599189	24	-	15	113599174	302
chr13	43439479	43439519	41	-	15	43439509	494
chr13	54690311	54690346	36	-	15	54690333	459
chr13	56149807	56149829	23	-	15	56149816	275
chr13	56153997	56154042	46	-	15	56154017	539
chr13	56154784	56154806	23	-	15	56154802	306
chr13	56157085	56157126	42	-	15	56157102	566
chr15	65029631	65029678	48	-	15	65029655	564
chr15	69072141	69072177	37	-	15	69072146	462
chr15	80630775	80630801	27	-	15	80630787	403
chr15	89442352	89442392	41	-	15	89442376	387
chr16	9763180	9763223	44	-	15	9763184	510
chr16	9765900	9765938	39	-	15	9765915	464
chr16	87863968	87863999	32	-	15	87863989	386
chr17	42141041	42141074	34	-	15	42141050	443
chr19	2233712	2233739	28	-	15	2233726	365
chr20	24943596	24943632	37	-	15	24943607	481
chr21	40717849	40717886	38	-	15	40717871	489
chr22	38884143	38884168	26	-	15	38884151	334
chrX	118920476	118920521	46	-	15	118920489	559
chrX	119680440	119680464	25	-	15	119680458	355
chrX	153072481	153072517	37	-	15	153072489	465
chrY	21153528	21153577	50	-	15	21153549	609
chrY	21153934	21153964	31	-	15	21153949	364
chrY	21154215	21154298	84	-	15	21154237	924
chrY	21154354	21154397	44	-	15	21154367	534
chr1	21904841	21904866	26	+	15	21904855	368
chr1	39951610	39951674	65	+	15	39951639	781
chr1	213127258	213127311	54	+	15	213127288	598
chr1	213127637	213127661	25	+	15	213127649	275
chr1	213134723	213134748	26	+	15	213134727	314
chr1	213139522	213139561	40	+	15	213139528	496
chr1	213142055	213142080	26	+	15	213142072	356
chr1	213146177	213146214	38	+	15	213146198	441
chr1	213146681	213146755	75	+	15	213146696	854
chr1	213147763	213147800	38	+	15	213147783	399
chr1	232259906	232259949	44	+	15	232259918	480
chr2	42925669	42925701	33	+	15	42925681	376
chr2	214160762	214160815	54	+	15	214160790	499
chr2	231743908	231743933	26	+	15	231743928	339
chr3	46623700	46623744	45	+	15	46623716	557
chr3	61734866	61734898	33	+	15	61734879	367
chr3	162635684	162635720	37	+	15	162635706	509
chr4	57326012	57326037	26	+	15	57326013	342
chr4	88843620	88843644	25	+	15	88843626	304
chr4	88854572	88854600	29	+	15	88854593	376
chr4	93374506	93374532	27	+	15	93374527	361
chr4	93520201	93520267	67	+	15	93520229	737
chr4	93534079	93534106	28	+	15	93534092	375
chr4	93537438	93537494	57	+	15	93537462	677
chr4	93568060	93568097	38	+	15	93568081	433
chr4	93575748	93575788	41	+	15	93575764	481
chr4	93662727	93662753	27	+	15	93662740	325
chr4	177252749	177252779	31	+	15	177252766	459
chr5	82878072	82878107	36	+	15	82878085	465
chr5	112327870	112327898	29	+	15	112327874	337
chr5	170610174	170610211	38	+	15	170610183	411
chr6	15258257	15258280	24	+	15	15258263	281
chr6	30688235	30688273	39	+	15	30688260	491
chr6	36063762	36063786	25	+	15	36063765	328
chr6	43129412	43129437	26	+	15	43129423	363
chr6	43471137	43471178	42	+	15	43471138	517
chr6	44221466	44221487	22	+	15	44221478	284
chr6	77427056	77427093	38	+	15	77427071	526
chr6	132232748	132232785	38	+	15	132232762	468
chr6	133136150	133136183	34	+	15	133136159	434
chr7	7613459	7613500	42	+	15	7613485	416
chr7	138186856	138186876	21	+	15	138186867	312
chr7	148451047	148451067	21	+	15	148451060	249
chr8	15601157	15601189	33	+	15	15601165	373
chr8	56725497	56725531	35	+	15	56725513	375
chr8	72593790	72593829	40	+	15	72593814	444
chr8	72607037	72607094	58	+	15	72607079	583
chr8	73958748	73958794	47	+	15	73958776	662
chr8	115308682	115308735	54	+	15	115308694	638
chr8	115309617	115309650	34	+	15	115309630	414
chr9	140904460	140904493	34	+	15	140904475	431
chr10	89653886	89653918	33	+	15	89653903	433
chr10	96365991	96366015	25	+	15	96365998	313
chr10	96368410	96368442	33	+	15	96368426	412
chr10	102121519	102121570	52	+	15	102121546	530
chr10	121578837	121578888	52	+	15	121578849	630
chr11	34731778	34731815	38	+	15	34731785	444
chr11	65266736	65266777	42	+	15	65266759	484
chr11	65272955	65273031	77	+	15	65272993	750
chr11	69468694	69468720	27	+	15	69468705	319
chr12	4410860	4410891	32	+	15	4410879	412
chr12	9809932	9809971	40	+	15	9809938	518
chr12	54679688	54679733	46	+	15	54679703	540
chr13	98665510	98665548	39	+	15	98665535	525
chr14	38666238	38666289	52	+	15	38666264	585
chr14	54997623	54997651	29	+	15	54997637	377
chr15	25236961	25236991	31	+	15	25236980	338
chr15	25238781	25238820	40	+	15	25238797	476
chr15	25239912	25239938	27	+	15	25239917	347
chr15	25241972	25242048	77	+	15	25242032	900
chr15	25242111	25242135	25	+	15	25242131	342
chr15	25245614	25245655	42	+	15	25245638	495
chr15	25270046	25270080	35	+	15	25270061	406
chr15	25275629	25275659	31	+	15	25275651	408
chr15	25289375	25289399	25	+	15	25289388	278
chr15	25331278	25331313	36	+	15	25331301	456
chr15	25331390	25331429	40	+	15	25331405	416
chr15	99192776	99192803	28	+	15	99192785	342
chr16	2821018	2821043	26	+	15	2821035	332
chr16	68869352	68869392	41	+	15	68869367	485
chr17	16345053	16345082	30	+	15	16345068	445
chr17	25634996	25635018	23	+	15	25635003	308
chr17	30678150	30678170	21	+	15	30678156	296
chr17	30678216	30678241	26	+	15	30678239	335
chr19	1037987	1038022	36	+	15	1038001	436
chr19	8531292	8531317	26	+	15	8531300	339
chr19	20224758	20224787	30	+	15	20224770	367
chr19	36636706	36636736	31	+	15	36636719	364
chr19	39114879	39114909	31	+	15	39114890	349
chr19	39116963	39116995	33	+	15	39116973	455
chr20	31351740	31351766	27	+	15	31351759	363
chr20	31380427	31380452	26	+	15	31380432	288
chr20	31384594	31384625	32	+	15	31384614	389
chr20	31396007	31396069	63	+	15	31396051	760
chr20	31397024	31397049	26	+	15	31397036	344
chr1	40319707	40319733	27	-	14	40319712	337
chr1	59154887	59154911	25	-	14	59154894	295
chr1	59155912	59155948	37	-	14	59155930	393
chr1	59156171	59156198	28	-	14	59156182	300
chr1	183602669	183602692	24	-	14	183602691	313
chr1	205686670	205686711	42	-	14	205686692	436
chr1	238108918	238108944	27	-	14	238108931	333
chr2	38810939	38810962	24	-	14	38810955	304
chr2	55200133	55200161	29	-	14	55200159	340
chr2	55200187	55200240	54	-	14	55200219	601
chr2	67491760	67491779	20	-	14	67491770	278
chr2	220091624	220091652	29	-	14	220091649	345
chr3	12628673	12628722	50	-	14	12628708	517
chr3	27473711	27473735	25	-	14	27473716	320
chr3	27473856	27473875	20	-	14	27473860	248
chr3	33613669	33613688	20	-	14	33613678	279
chr3	51451479	51451504	26	-	14	51451495	291
chr3	54667594	54667654	61	-	14	54667631	726
chr3	54672271	54672310	40	-	14	54672286	432
chr3	54673489	54673514	26	-	14	54673503	333
chr3	108286703	108286755	53	-	14	108286742	537
chr3	108286887	108286919	33	-	14	108286912	398
chr3	109046476	109046525	50	-	14	109046504	525
chr3	109047905	109047947	43	-	14	109047920	467
chr3	112140117	112140171	55	-	14	112140151	578
chr3	156259687	156259712	26	-	14	156259696	333
chr3	156260992	156261019	28	-	14	156261007	337
chr3	156261131	156261152	22	-	14	156261148	271
chr3	176026255	176026283	29	-	14	176026261	333
chr4	39908177	39908199	23	-	14	39908188	320
chr4	83293644	83293675	32	-	14	83293662	418
chr4	83346438	83346469	32	-	14	83346462	351
chr4	86989079	86989110	32	-	14	86989102	385
chr4	93183168	93183204	37	-	14	93183185	398
chr5	25426548	25426591	44	-	14	25426572	516
chr5	25428869	25428923	55	-	14	25428887	619
chr5	25431514	25431541	28	-	14	25431536	302
chr5	25434893	25434961	69	-	14	25434905	755
chr5	25441203	25441229	27	-	14	25441222	282
chr5	37364029	37364087	59	-	14	37364081	640
chr5	83236480	83236500	21	-	14	83236488	255
chr5	83237756	83237785	30	-	14	83237773	345
chr5	93694049	93694077	29	-	14	93694074	317
chr5	114950865	114950893	29	-	14	114950877	350
chr5	121813699	121813724	26	-	14	121813713	271
chr5	135072101	135072126	26	-	14	135072109	290
chr5	147248619	147248642	24	-	14	147248629	299
chr5	151043021	151043043	23	-	14	151043031	289
chr5	179046821	179046863	43	-	14	179046845	386
chr6	14285735	14285767	33	-	14	14285754	373
chr6	14293145	14293190	46	-	14	14293159	482
chr6	14294644	14294742	99	-	14	14294664	1153
chr6	14296489	14296549	61	-	14	14296500	680
chr6	14296568	14296590	23	-	14	14296586	213
chr6	27271449	27271474	26	-	14	27271461	333
chr6	27782083	27782115	33	-	14	27782100	410
chr6	44978861	44978888	28	-	14	44978874	390
chr6	45262320	45262349	30	-	14	45262330	400
chr6	75965697	75965721	25	-	14	75965702	282
chr6	143753714	143753749	36	-	14	143753739	424
chr7	1539953	1539978	26	-	14	1539958	326
chr7	26232021	26232047	27	-	14	26232038	341
chr7	26240022	26240053	32	-	14	26240035	395
chr7	121740739	121740776	38	-	14	121740757	469
chr7	121753956	121753983	28	-	14	121753956	286
chr7	121783097	121783137	41	-	14	121783109	507
chr7	131186930	131186958	29	-	14	131186941	372
chr7	131188548	131188614	67	-	14	131188552	737
chr7	131193765	131193800	36	-	14	131193767	418
chr8	54899459	54899516	58	-	14	54899495	602
chr9	85444857	85444885	29	-	14	85444869	330
chr9	85471999	85472054	56	-	14	85472022	609
chr9	99856247	99856283	37	-	14	99856268	365
chr9	127998581	127998603	23	-	14	127998591	302
chr10	69834181	69834209	29	-	14	69834187	346
chr11	27639101	27639126	26	-	14	27639118	305
chr11	27647691	27647726	36	-	14	27647704	405
chr12	57033528	57033554	27	-	14	57033536	325
chr12	59716053	59716119	67	-	14	59716084	761
chr12	59719175	59719210	36	-	14	59719189	439
chr12	72055936	72055976	41	-	14	72055958	481
chr13	43437849	43437874	26	-	14	43437857	305
chr13	46586977	46587017	41	-	14	46586996	573
chr13	56146600	56146636	37	-	14	56146609	396
chr13	56148623	56148650	28	-	14	56148634	329
chr13	56151641	56151666	26	-	14	56151652	324
chr13	56151691	56151720	30	-	14	56151714	324
chr14	89795190	89795217	28	-	14	89795198	379
chr15	65017695	65017729	35	-	14	65017718	447
chr15	65113690	65113720	31	-	14	65113708	383
chr15	83518102	83518124	23	-	14	83518113	321
chr15	97416050	97416079	30	-	14	97416070	339
chr15	97419687	97419727	41	-	14	97419698	471
chr16	9765331	9765369	39	-	14	9765362	453
chr16	13451139	13451167	29	-	14	13451151	369
chr16	19870144	19870173	30	-	14	19870160	375
chr16	66967949	66967974	26	-	14	66967955	294
chr16	87863896	87863940	45	-	14	87863925	447
chr17	8455876	8455903	28	-	14	8455879	292
chr17	26880635	26880669	35	-	14	26880641	429
chr18	43664128	43664165	38	-	14	43664160	400
chr18	59752473	59752499	27	-	14	59752483	325
chr19	3976174	3976209	36	-	14	3976198	480
chr19	19312822	19312846	25	-	14	19312833	261
chr19	47278287	47278311	25	-	14	47278294	252
chr21	27253375	27253418	44	-	14	27253399	461
chr21	27253824	27253856	33	-	14	27253849	390
chr21	27372210	27372240	31	-	14	27372230	412
chr22	38881499	38881533	35	-	14	38881511	398
chr22	38885581	38885609	29	-	14	38885602	318
chr22	50694098	50694125	28	-	14	50694101	337
chrX	91355311	91355352	42	-	14	91355323	491
chr1	568233	568264	32	+	14	568250	379
chr1	21904456	21904489	34	+	14	21904458	336
chr1	26753641	26753667	27	+	14	26753657	316
chr1	39470131	39470164	34	+	14	39470152	359
chr1	62672213	62672241	29	+	14	62672230	361
chr1	97279090	97279116	27	+	14	97279102	271
chr1	213125212	213125237	26	+	14	213125217	287
chr1	213132555	213132605	51	+	14	213132570	606
chr1	213146483	213146508	26	+	14	213146502	299
chr1	232265478	232265498	21	+	14	232265487	249
chr2	136511227	136511265	39	+	14	136511240	505
chr2	149881207	149881242	36	+	14	149881222	462
chr2	188678659	188678683	25	+	14	188678672	348
chr2	210164783	210164809	27	+	14	210164797	359
chr2	216983656	216983694	39	+	14	216983687	464
chr3	46622757	46622788	32	+	14	46622776	385
chr3	55107806	55107831	26	+	14	55107817	333
chr3	61547882	61547902	21	+	14	61547896	270
chr3	61625820	61625860	41	+	14	61625844	439
chr3	162444001	162444027	27	+	14	162444020	317
chr3	162492208	162492239	32	+	14	162492219	375
chr3	162825584	162825616	33	+	14	162825598	428
chr4	1732612	1732640	29	+	14	1732622	378
chr4	57357589	57357624	36	+	14	57357597	418
chr4	88843450	88843490	41	+	14	88843464	460
chr4	88848353	88848384	32	+	14	88848369	392
chr4	88848406	88848441	36	+	14	88848423	380
chr4	88853720	88853756	37	+	14	88853744	394
chr4	93378297	93378318	22	+	14	93378313	264
chr4	93395451	93395488	38	+	14	93395476	420
chr4	93535852	93535909	58	+	14	93535865	692
chr4	93536154	93536180	27	+	14	93536161	290
chr4	93536936	93536961	26	+	14	93536949	323
chr4	93562980	93563005	26	+	14	93562994	311
chr4	93585739	93585800	62	+	14	93585756	604
chr4	93670162	93670202	41	+	14	93670177	530
chr4	93678372	93678393	22	+	14	93678382	254
chr4	93689291	93689314	24	+	14	93689294	273
chr4	93703392	93703425	34	+	14	93703406	379
chr4	93727723	93727752	30	+	14	93727746	334
chr4	140262173	140262198	26	+	14	140262184	259
chr5	27477994	27478036	43	+	14	27478000	448
chr5	61800592	61800619	28	+	14	61800613	282
chr5	170491355	170491374	20	+	14	170491361	273
chr5	177638004	177638021	18	+	14	177638015	222
chr6	15249581	15249613	33	+	14	15249595	389
chr6	15252994	15253019	26	+	14	15253004	299
chr6	15263190	15263241	52	+	14	15263219	618
chr6	15267367	15267403	37	+	14	15267396	435
chr6	15267803	15267837	35	+	14	15267817	380
chr6	15280249	15280278	30	+	14	15280260	330
chr6	15286138	15286162	25	+	14	15286143	284
chr6	21597993	21598015	23	+	14	21598000	287
chr6	31803779	31803810	32	+	14	31803795	384
chr6	33240469	33240497	29	+	14	33240470	283
chr6	121770038	121770067	30	+	14	121770053	347
chr6	121770641	121770669	29	+	14	121770656	369
chr7	16816669	16816694	26	+	14	16816688	284
chr7	117824375	117824438	64	+	14	117824400	690
chr8	72596973	72596989	17	+	14	72596987	209
chr8	72607508	72607529	22	+	14	72607524	238
chr8	72615343	72615372	30	+	14	72615350	372
chr8	115308250	115308277	28	+	14	115308270	344
chr8	115308408	115308445	38	+	14	115308426	448
chr8	115308836	115308884	49	+	14	115308853	576
chr8	121476042	121476070	29	+	14	121476059	340
chr9	37495888	37495921	34	+	14	37495899	393
chr9	118241492	118241516	25	+	14	118241511	313
chr9	133576827	133576848	22	+	14	133576832	292
chr10	27827185	27827215	31	+	14	27827198	423
chr10	75879361	75879388	28	+	14	75879366	353
chr10	96362587	96362612	26	+	14	96362594	305
chr10	96365847	96365878	32	+	14	96365853	387
chr10	122666385	122666420	36	+	14	122666403	500
chr10	122668124	122668172	49	+	14	122668134	605
chr11	61634275	61634301	27	+	14	61634285	334
chr11	62656239	62656265	27	+	14	62656245	340
chr11	64976897	64976938	42	+	14	64976914	466
chr11	65267212	65267232	21	+	14	65267217	240
chr11	65267810	65267852	43	+	14	65267849	471
chr11	65268619	65268643	25	+	14	65268620	291
chr11	65268844	65268887	44	+	14	65268856	501
chr11	65270951	65270971	21	+	14	65270967	231
chr11	68458475	68458503	29	+	14	68458487	322
chr11	75283713	75283761	49	+	14	75283731	539
chr12	69153093	69153123	31	+	14	69153101	382
chr12	104335441	104335466	26	+	14	104335441	247
chr12	125703110	125703130	21	+	14	125703129	257
chr14	51721919	51721955	37	+	14	51721939	507
chr15	25213898	25213925	28	+	14	25213908	336
chr15	25228072	25228129	58	+	14	25228087	606
chr15	25230206	25230249	44	+	14	25230226	536
chr15	25231334	25231382	49	+	14	25231347	512
chr15	25232716	25232781	66	+	14	25232732	736
chr15	25233798	25233823	26	+	14	25233811	320
chr15	25239414	25239442	29	+	14	25239434	343
chr15	25247702	25247735	34	+	14	25247723	346
chr15	25276169	25276189	21	+	14	25276179	256
chr15	25278026	25278052	27	+	14	25278036	332
chr15	25280264	25280287	24	+	14	25280270	306
chr15	25280363	25280388	26	+	14	25280375	320
chr15	25291104	25291154	51	+	14	25291143	513
chr16	2256361	2256396	36	+	14	2256372	400
chr16	2512486	2512513	28	+	14	2512503	280
chr16	30991808	30991825	18	+	14	30991814	231
chr16	69151518	69151546	29	+	14	69151524	303
chr16	89607893	89607926	34	+	14	89607919	394
chr17	16343500	16343526	27	+	14	16343511	339
chr17	30677379	30677420	42	+	14	30677402	459
chr17	30678179	30678199	21	+	14	30678183	262
chr17	65734645	65734682	38	+	14	65734661	449
chr19	1435048	1435076	29	+	14	1435061	321
chr19	9939878	9939940	63	+	14	9939917	743
chr19	17386662	17386692	31	+	14	17386670	357
chr19	19446575	19446604	30	+	14	19446589	332
chr19	20225460	20225493	34	+	14	20225471	391
chr20	3877506	3877542	37	+	14	3877519	464
chr20	9389702	9389731	30	+	14	9389718	385
chr20	31355248	31355282	35	+	14	31355252	376
chr20	31377850	31377877	28	+	14	31377870	326
chr20	31383042	31383081	40	+	14	31383053	465
chr20	38902252	38902285	34	+	14	38902270	385
chr20	47902901	47902959	59	+	14	47902925	609
chr22	18030298	18030317	20	+	14	18030307	278
chr22	26884736	26884754	19	+	14	26884745	265
chr22	46238870	46238912	43	+	14	46238882	520
chrX	121356485	121356513	29	+	14	121356505	333
chrX	121370352	121370381	30	+	14	121370365	317
chrX	121372273	121372310	38	+	14	121372289	429
chr1	21100817	21100837	21	-	13	21100817	215
chr1	24301917	24301956	40	-	13	24301951	443
chr1	59157505	59157542	38	-	13	59157528	439
chr1	95034418	95034445	28	-	13	95034429	311
chr1	113460083	113460104	22	-	13	113460089	241
chr1	205684883	205684913	31	-	13	205684897	370
chr1	223202760	223202784	25	-	13	223202771	313
chr1	233230368	233230401	34	-	13	233230382	358
chr1	235274402	235274439	38	-	13	235274420	433
chr2	10942700	10942727	28	-	13	10942716	295
chr2	98371398	98371440	43	-	13	98371418	558
chr2	130930232	130930252	21	-	13	130930247	237
chr2	188539311	188539336	26	-	13	188539315	285
chr2	224764418	224764467	50	-	13	224764449	485
chr2	232319539	232319560	22	-	13	232319549	269
chr2	242225130	242225153	24	-	13	242225141	311
chr3	32576057	32576086	30	-	13	32576064	310
chr3	54666606	54666630	25	-	13	54666624	294
chr3	54669130	54669157	28	-	13	54669138	308
chr3	108286851	108286885	35	-	13	108286878	384
chr3	112140576	112140615	40	-	13	112140597	426
chr3	128338838	128338863	26	-	13	128338846	267
chr3	156261210	156261228	19	-	13	156261219	244
chr3	156261586	156261639	54	-	13	156261596	511
chr3	156261887	156261913	27	-	13	156261899	316
chr3	185390502	185390526	25	-	13	185390513	322
chr3	196665203	196665253	51	-	13	196665224	519
chr4	905545	905577	33	-	13	905562	371
chr4	16188464	16188499	36	-	13	16188480	422
chr4	83346489	83346506	18	-	13	83346489	203
chr4	93179928	93179950	23	-	13	93179932	252
chr4	93184477	93184497	21	-	13	93184491	253
chr4	93191754	93191794	41	-	13	93191772	454
chr4	110113077	110113101	25	-	13	110113089	324
chr4	158689165	158689200	36	-	13	158689180	448
chr5	12656872	12656902	31	-	13	12656888	321
chr5	25426330	25426355	26	-	13	25426338	282
chr5	25430304	25430338	35	-	13	25430317	349
chr5	25430682	25430709	28	-	13	25430697	321
chr5	25431004	25431041	38	-	13	25431008	417
chr5	25434365	25434404	40	-	13	25434383	439
chr5	87502968	87502998	31	-	13	87502981	295
chr5	93637053	93637081	29	-	13	93637073	284
chr5	93665304	93665330	27	-	13	93665315	297
chr5	93682838	93682868	31	-	13	93682860	333
chr5	111066518	111066541	24	-	13	111066523	238
chr5	115781430	115781468	39	-	13	115781458	402
chr5	115800361	115800380	20	-	13	115800379	236
chr5	115904239	115904267	29	-	13	115904261	332
chr5	115909971	115910003	33	-	13	115909976	379
chr5	141697855	141697884	30	-	13	141697864	335
chr6	14280762	14280788	27	-	13	14280776	308
chr6	14284063	14284089	27	-	13	14284087	254
chr6	14284256	14284283	28	-	13	14284282	311
chr6	14285230	14285261	32	-	13	14285243	352
chr6	14289383	14289410	28	-	13	14289399	331
chr6	14291029	14291061	33	-	13	14291050	382
chr6	14291296	14291323	28	-	13	14291310	324
chr6	14293251	14293276	26	-	13	14293260	293
chr6	14296078	14296103	26	-	13	14296093	274
chr6	14299060	14299093	34	-	13	14299085	357
chr6	95266175	95266222	48	-	13	95266190	423
chr6	114745349	114745390	42	-	13	114745358	480
chr6	131914281	131914300	20	-	13	131914292	235
chr6	167397298	167397324	27	-	13	167397304	290
chr6	167398934	167398956	23	-	13	167398948	284
chr7	26230805	26230833	29	-	13	26230819	313
chr7	26239667	26239710	44	-	13	26239683	489
chr7	72926310	72926359	50	-	13	72926343	572
chr7	121713617	121713636	20	-	13	121713629	247
chr7	121714674	121714701	28	-	13	121714687	333
chr7	121731854	121731884	31	-	13	121731860	360
chr7	121738906	121738929	24	-	13	121738918	288
chr7	121740331	121740375	45	-	13	121740349	474
chr7	121740487	121740522	36	-	13	121740513	376
chr7	121740600	121740624	25	-	13	121740612	240
chr7	121756959	121756993	35	-	13	121756977	363
chr7	121779950	121779994	45	-	13	121779968	468
chr7	129804920	129804938	19	-	13	129804929	247
chr7	131185568	131185587	20	-	13	131185577	247
chr7	131185989	131186006	18	-	13	131185991	193
chr7	131186221	131186236	16	-	13	131186231	165
chr7	131187599	131187633	35	-	13	131187610	367
chr7	131187724	131187756	33	-	13	131187749	319
chr7	131187771	131187823	53	-	13	131187793	544
chr7	131189082	131189103	22	-	13	131189088	200
chr7	131241238	131241277	40	-	13	131241256	426
chr8	101715457	101715487	31	-	13	101715480	337
chr8	124035955	124035981	27	-	13	124035976	312
chr8	145011362	145011412	51	-	13	145011383	513
chr9	85472525	85472544	20	-	13	85472543	229
chr9	86584013	86584032	20	-	13	86584020	240
chr10	33212575	33212608	34	-	13	33212598	352
chr12	6679418	6679446	29	-	13	6679432	355
chr12	8072288	8072328	41	-	13	8072306	471
chr12	14862999	14863025	27	-	13	14863004	329
chr12	26516630	26516651	22	-	13	26516640	285
chr12	46754074	46754094	21	-	13	46754094	251
chr12	55807580	55807610	31	-	13	55807603	329
chr12	76441391	76441410	20	-	13	76441400	223
chr12	80049259	80049325	67	-	13	80049307	677
chr12	122239732	122239757	26	-	13	122239747	315
chr12	122967774	122967798	25	-	13	122967780	279
chr12	122967867	122967895	29	-	13	122967870	319
chr13	43427188	43427227	40	-	13	43427212	473
chr13	43437583	43437619	37	-	13	43437609	435
chr13	43438085	43438119	35	-	13	43438094	369
chr13	56149158	56149180	23	-	13	56149171	247
chr13	56149871	56149893	23	-	13	56149888	255
chr13	56149939	56149990	52	-	13	56149954	604
chr13	56151608	56151637	30	-	13	56151634	324
chr13	56156573	56156595	23	-	13	56156580	265
chr13	99105135	99105168	34	-	13	99105147	346
chr13	107196141	107196173	33	-	13	107196148	365
chr13	107211389	107211406	18	-	13	107211391	196
chr13	111552775	111552798	24	-	13	111552791	267
chr13	111553413	111553437	25	-	13	111553415	289
chr13	113820443	113820470	28	-	13	113820456	362
chr14	21730990	21731009	20	-	13	21730998	187
chr14	36232005	36232043	39	-	13	36232018	462
chr14	102547927	102547960	34	-	13	102547948	365
chr15	48450917	48450939	23	-	13	48450930	256
chr15	52843376	52843394	19	-	13	52843376	215
chr15	65114567	65114601	35	-	13	65114582	367
chr15	89442528	89442555	28	-	13	89442542	339
chr15	89454087	89454130	44	-	13	89454114	430
chr15	97417799	97417823	25	-	13	97417807	256
chr15	99758896	99758916	21	-	13	99758912	241
chr16	9763604	9763630	27	-	13	9763616	308
chr16	66766853	66766874	22	-	13	66766863	283
chr16	66766948	66766984	37	-	13	66766964	387
chr16	67897352	67897369	18	-	13	67897360	227
chr16	87863632	87863657	26	-	13	87863649	274
chr16	89452630	89452650	21	-	13	89452640	272
chr17	655112	655148	37	-	13	655130	479
chr17	27591020	27591047	28	-	13	27591034	344
chr17	40950156	40950186	31	-	13	40950172	328
chr17	42141404	42141451	48	-	13	42141433	498
chr17	56082522	56082553	32	-	13	56082537	346
chr17	62496341	62496361	21	-	13	62496352	243
chr17	74066493	74066523	31	-	13	74066515	344
chr17	79864406	79864424	19	-	13	79864411	239
chr18	56998173	56998192	20	-	13	56998186	247
chr19	13260383	13260406	24	-	13	13260400	268
chr19	39332758	39332816	59	-	13	39332793	639
chr19	47584853	47584871	19	-	13	47584867	212
chr19	58599840	58599874	35	-	13	58599859	440
chr20	34634707	34634750	44	-	13	34634729	541
chr21	27264112	27264134	23	-	13	27264120	264
chr21	34953771	34953808	38	-	13	34953799	424
chr21	44475447	44475481	35	-	13	44475474	390
chr21	44480204	44480233	30	-	13	44480227	303
chr22	17626536	17626582	47	-	13	17626571	562
chr22	29660290	29660324	35	-	13	29660301	394
chr22	38887827	38887849	23	-	13	38887843	274
chr22	41926867	41926894	28	-	13	41926886	332
chrX	113070211	113070238	28	-	13	113070222	358
chrX	132435153	132435174	22	-	13	132435165	274
chrY	21154146	21154185	40	-	13	21154154	444
chrY	21154490	21154522	33	-	13	21154513	328
chr1	19655065	19655119	55	+	13	19655087	616
chr1	26753805	26753847	43	+	13	26753821	472
chr1	28833803	28833823	21	+	13	28833811	253
chr1	36770630	36770655	26	+	13	36770636	308
chr1	44137171	44137211	41	+	13	44137188	432
chr1	64632357	64632387	31	+	13	64632372	402
chr1	160328672	160328689	18	+	13	160328678	209
chr1	169768062	169768084	23	+	13	169768066	243
chr1	213126763	213126796	34	+	13	213126786	327
chr1	213130698	213130723	26	+	13	213130707	304
chr1	213132252	213132283	32	+	13	213132280	386
chr1	213134495	213134532	38	+	13	213134506	383
chr1	213135718	213135740	23	+	13	213135736	238
chr1	213137173	213137205	33	+	13	213137182	348
chr1	213138282	213138315	34	+	13	213138306	359
chr1	213146765	213146802	38	+	13	213146772	358
chr2	5141609	5141633	25	+	13	5141622	306
chr2	54895980	54896002	23	+	13	54896002	260
chr2	66486345	66486369	25	+	13	66486360	265
chr2	86359820	86359844	25	+	13	86359836	304
chr2	135677485	135677514	30	+	13	135677489	323
chr2	166164362	166164387	26	+	13	166164374	272
chr2	179295249	179295272	24	+	13	179295261	280
chr2	242291600	242291648	49	+	13	242291624	497
chr3	9848222	9848256	35	+	13	9848251	387
chr3	14526712	14526730	19	+	13	14526728	191
chr3	32868096	32868141	46	+	13	32868108	528
chr3	32938213	32938265	53	+	13	32938256	546
chr3	61571615	61571650	36	+	13	61571633	414
chr3	61580634	61580664	31	+	13	61580652	358
chr3	61594033	61594053	21	+	13	61594048	237
chr3	66290171	66290192	22	+	13	66290181	284
chr3	162804104	162804135	32	+	13	162804119	349
chr4	1331241	1331261	21	+	13	1331259	201
chr4	1968540	1968558	19	+	13	1968549	246
chr4	3241573	3241621	49	+	13	3241577	539
chr4	88850192	88850210	19	+	13	88850193	194
chr4	88852706	88852732	27	+	13	88852717	331
chr4	93382850	93382876	27	+	13	93382868	299
chr4	93528570	93528598	29	+	13	93528586	293
chr4	93532321	93532340	20	+	13	93532325	238
chr4	93551687	93551710	24	+	13	93551696	247
chr4	93568384	93568420	37	+	13	93568394	407
chr4	93576215	93576256	42	+	13	93576240	438
chr4	93595498	93595517	20	+	13	93595501	202
chr4	93621379	93621397	19	+	13	93621393	202
chr4	93664941	93664962	22	+	13	93664945	214
chr4	93703511	93703548	38	+	13	93703533	431
chr4	93745533	93745570	38	+	13	93745560	423
chr4	129732963	129732997	35	+	13	129732970	377
chr4	129741911	129741946	36	+	13	129741930	344
chr4	129768238	129768252	15	+	13	129768242	172
chr5	5437276	5437318	43	+	13	5437303	452
chr5	27476190	27476215	26	+	13	27476208	259
chr5	27485009	27485058	50	+	13	27485031	504
chr5	74643097	74643122	26	+	13	74643101	277
chr5	82876530	82876558	29	+	13	82876531	259
chr5	82876601	82876629	29	+	13	82876618	293
chr5	179157317	179157343	27	+	13	179157321	262
chr6	15254353	15254375	23	+	13	15254362	282
chr6	15258631	15258659	29	+	13	15258648	331
chr6	15273242	15273277	36	+	13	15273255	413
chr6	15295177	15295210	34	+	13	15295190	410
chr6	15300127	15300164	38	+	13	15300150	428
chr6	21596481	21596508	28	+	13	21596495	353
chr6	30691643	30691677	35	+	13	30691666	399
chr6	44201630	44201669	40	+	13	44201644	449
chr6	132232213	132232246	34	+	13	132232237	357
chr6	132233074	132233106	33	+	13	132233090	354
chr6	132233754	132233816	63	+	13	132233774	556
chr6	132238009	132238033	25	+	13	132238018	258
chr6	132238460	132238483	24	+	13	132238474	258
chr7	70689404	70689427	24	+	13	70689413	296
chr7	125550640	125550663	24	+	13	125550650	274
chr7	135330244	135330272	29	+	13	135330247	331
chr7	148451070	148451107	38	+	13	148451077	413
chr8	11696198	11696225	28	+	13	11696220	317
chr8	21847850	21847880	31	+	13	21847867	337
chr8	72605388	72605423	36	+	13	72605406	420
chr8	72607662	72607685	24	+	13	72607665	286
chr8	72608232	72608253	22	+	13	72608240	238
chr8	86118475	86118492	18	+	13	86118486	196
chr8	98837306	98837333	28	+	13	98837324	316
chr8	104583278	104583296	19	+	13	104583280	190
chr8	115294460	115294495	36	+	13	115294469	328
chr8	115301260	115301312	53	+	13	115301281	506
chr8	115301948	115301996	49	+	13	115301966	510
chr8	115302149	115302191	43	+	13	115302160	435
chr8	115303508	115303529	22	+	13	115303523	216
chr8	115307763	115307802	40	+	13	115307790	391
chr8	121475931	121475951	21	+	13	121475934	225
chr9	91935744	91935766	23	+	13	91935752	294
chr9	127635213	127635244	32	+	13	127635220	309
chr10	3159703	3159731	29	+	13	3159716	374
chr10	20105345	20105369	25	+	13	20105353	273
chr10	75878965	75879000	36	+	13	75878993	372
chr10	89693101	89693124	24	+	13	89693118	293
chr10	96371059	96371092	34	+	13	96371081	374
chr10	102121229	102121256	28	+	13	102121241	314
chr10	102124457	102124493	37	+	13	102124484	438
chr10	114926589	114926612	24	+	13	114926593	276
chr11	65192538	65192569	32	+	13	65192557	327
chr11	65270682	65270709	28	+	13	65270699	298
chr11	65396257	65396277	21	+	13	65396271	247
chr11	68458534	68458571	38	+	13	68458537	405
chr11	71706625	71706658	34	+	13	71706636	362
chr11	94383781	94383811	31	+	13	94383805	349
chr11	118882267	118882301	35	+	13	118882296	419
chr11	118882582	118882623	42	+	13	118882601	430
chr11	130014165	130014217	53	+	13	130014172	552
chr12	16517233	16517258	26	+	13	16517245	291
chr12	16517300	16517313	14	+	13	16517303	138
chr12	95668563	95668602	40	+	13	95668583	431
chr13	25890438	25890460	23	+	13	25890443	252
chr13	35695260	35695288	29	+	13	35695274	374
chr13	113977571	113977596	26	+	13	113977585	287
chr14	32211095	32211125	31	+	13	32211124	373
chr14	38669902	38669926	25	+	13	38669908	284
chr14	70236945	70236985	41	+	13	70236978	442
chr14	70237172	70237215	44	+	13	70237183	439
chr14	71518668	71518692	25	+	13	71518669	273
chr14	73567385	73567409	25	+	13	73567401	253
chr14	102496767	102496791	25	+	13	102496779	323
chr14	105934197	105934236	40	+	13	105934215	472
chr15	25229853	25229896	44	+	13	25229870	430
chr15	25229900	25229927	28	+	13	25229903	320
chr15	25230886	25230927	42	+	13	25230898	448
chr15	25231261	25231301	41	+	13	25231297	442
chr15	25239489	25239516	28	+	13	25239509	297
chr15	25243095	25243120	26	+	13	25243109	254
chr15	25245792	25245818	27	+	13	25245796	278
chr15	25251053	25251072	20	+	13	25251071	203
chr15	25266550	25266574	25	+	13	25266557	311
chr15	25267756	25267779	24	+	13	25267770	253
chr15	25267898	25267936	39	+	13	25267909	419
chr15	25269238	25269291	54	+	13	25269251	564
chr15	25269820	25269841	22	+	13	25269823	207
chr15	25275719	25275759	41	+	13	25275740	422
chr15	25281444	25281469	26	+	13	25281462	293
chr15	25334546	25334571	26	+	13	25334566	291
chr15	25342511	25342546	36	+	13	25342515	345
chr15	74006167	74006179	13	+	13	74006173	166
chr16	2810290	2810326	37	+	13	2810300	414
chr16	22343409	22343431	23	+	13	22343411	242
chr16	67227832	67227865	34	+	13	67227849	436
chr16	89607703	89607720	18	+	13	89607713	214
chr17	22022649	22022685	37	+	13	22022659	441
chr17	26369706	26369742	37	+	13	26369727	421
chr17	45438663	45438693	31	+	13	45438677	402
chr18	29128765	29128781	17	+	13	29128773	201
chr19	1219477	1219512	36	+	13	1219485	372
chr19	6745383	6745408	26	+	13	6745395	337
chr19	13050002	13050023	22	+	13	13050018	253
chr19	17386608	17386635	28	+	13	17386627	298
chr19	20226998	20227041	44	+	13	20227005	537
chr19	40486481	40486502	22	+	13	40486489	237
chr19	41773965	41773995	31	+	13	41773986	347
chr19	49468639	49468662	24	+	13	49468654	298
chr19	50183199	50183230	32	+	13	50183217	347
chr20	15056809	15056830	22	+	13	15056819	284
chr20	31351878	31351900	23	+	13	31351889	299
chr20	31375774	31375813	40	+	13	31375788	452
chr20	31377069	31377103	35	+	13	31377093	342
chr20	31377407	31377428	22	+	13	31377414	242
chr20	31378492	31378523	32	+	13	31378495	380
chr20	31387049	31387076	28	+	13	31387065	297
chr21	35473239	35473262	24	+	13	35473253	306
chrX	16812802	16812826	25	+	13	16812814	324
chrX	48382118	48382152	35	+	13	48382134	358
chrX	94002301	94002325	25	+	13	94002313	304
chrX	107844508	107844526	19	+	13	107844517	189
chrX	121372458	121372469	12	+	13	121372463	143
chrY	5812937	5812958	22	+	13	5812952	271
chr1	21502165	21502187	23	-	12	21502178	251
chr1	22176969	22176993	25	-	12	22176985	279
chr1	24301789	24301810	22	-	12	24301797	201
chr1	24304233	24304266	34	-	12	24304234	348
chr1	35647206	35647228	23	-	12	35647210	255
chr1	53786456	53786474	19	-	12	53786458	197
chr1	55316816	55316843	28	-	12	55316831	308
chr1	115260080	115260102	23	-	12	115260089	260
chr1	150596193	150596211	19	-	12	150596202	212
chr1	150599361	150599384	24	-	12	150599373	272
chr1	173833870	173833892	23	-	12	173833872	245
chr1	202103182	202103205	24	-	12	202103195	277
chr1	223195469	223195485	17	-	12	223195477	204
chr1	226036682	226036714	33	-	12	226036700	329
chr1	247054062	247054087	26	-	12	247054082	251
chr2	10923897	10923919	23	-	12	10923900	245
chr2	20240676	20240693	18	-	12	20240686	212
chr2	31625770	31625797	28	-	12	31625781	288
chr2	47387685	47387704	20	-	12	47387698	219
chr2	71386166	71386190	25	-	12	71386177	259
chr2	72436601	72436643	43	-	12	72436622	514
chr2	224840001	224840034	34	-	12	224840014	354
chr3	12627357	12627383	27	-	12	12627362	282
chr3	53273698	53273729	32	-	12	53273723	327
chr3	54666858	54666883	26	-	12	54666880	279
chr3	54668498	54668526	29	-	12	54668511	323
chr3	54669468	54669497	30	-	12	54669480	307
chr3	54673383	54673413	31	-	12	54673387	302
chr3	57260361	57260380	20	-	12	57260369	234
chr3	98515819	98515846	28	-	12	98515829	287
chr3	108286760	108286786	27	-	12	108286761	258
chr3	108286966	108286991	26	-	12	108286982	277
chr3	109045412	109045430	19	-	12	109045412	178
chr3	109045798	109045843	46	-	12	109045823	430
chr3	109045990	109046026	37	-	12	109046005	322
chr3	109046282	109046323	42	-	12	109046304	463
chr3	109049285	109049296	12	-	12	109049285	112
chr3	109050616	109050642	27	-	12	109050630	243
chr3	112731018	112731038	21	-	12	112731036	209
chr3	156259943	156259965	23	-	12	156259956	250
chr3	156260857	156260881	25	-	12	156260871	254
chr3	176031922	176031943	22	-	12	176031923	239
chr3	176037050	176037077	28	-	12	176037057	270
chr3	176037260	176037296	37	-	12	176037275	378
chr3	176038420	176038440	21	-	12	176038431	231
chr3	185645073	185645093	21	-	12	185645077	235
chr3	196665967	196665984	18	-	12	196665984	193
chr4	93182255	93182279	25	-	12	93182274	258
chr4	93184136	93184151	16	-	12	93184142	164
chr4	93184509	93184544	36	-	12	93184511	353
chr4	93184693	93184721	29	-	12	93184713	302
chr4	93186350	93186378	29	-	12	93186352	322
chr4	185561288	185561310	23	-	12	185561296	261
chr5	849105	849122	18	-	12	849117	204
chr5	12656668	12656698	31	-	12	12656692	305
chr5	12661540	12661560	21	-	12	12661548	222
chr5	18655618	18655641	24	-	12	18655638	237
chr5	25411112	25411125	14	-	12	25411119	146
chr5	25414550	25414567	18	-	12	25414562	208
chr5	25426411	25426437	27	-	12	25426422	278
chr5	25427610	25427645	36	-	12	25427626	397
chr5	25430113	25430133	21	-	12	25430129	232
chr5	25435410	25435431	22	-	12	25435421	231
chr5	25435798	25435837	40	-	12	25435804	379
chr5	25445032	25445056	25	-	12	25445041	277
chr5	25445789	25445835	47	-	12	25445806	465
chr5	93617367	93617382	16	-	12	93617382	165
chr5	93633654	93633678	25	-	12	93633665	268
chr5	93637514	93637539	26	-	12	93637528	290
chr5	93678748	93678767	20	-	12	93678767	217
chr5	93679764	93679810	47	-	12	93679792	462
chr5	93680156	93680177	22	-	12	93680157	246
chr5	93683016	93683056	41	-	12	93683042	416
chr5	93686330	93686363	34	-	12	93686344	347
chr5	93693019	93693044	26	-	12	93693040	253
chr5	115779732	115779767	36	-	12	115779747	394
chr5	115800875	115800905	31	-	12	115800876	331
chr5	115822542	115822558	17	-	12	115822551	200
chr5	115854079	115854104	26	-	12	115854097	257
chr5	115872284	115872309	26	-	12	115872287	293
chr5	115905473	115905495	23	-	12	115905491	227
chr5	115906298	115906318	21	-	12	115906311	189
chr5	115909302	115909331	30	-	12	115909311	301
chr5	140957159	140957176	18	-	12	140957165	159
chr5	141701249	141701272	24	-	12	141701269	237
chr5	179045316	179045350	35	-	12	179045345	346
chr5	179046798	179046818	21	-	12	179046805	232
chr5	179049176	179049193	18	-	12	179049179	192
chr5	179673099	179673115	17	-	12	179673111	195
chr6	14284539	14284561	23	-	12	14284546	249
chr6	14285264	14285292	29	-	12	14285290	285
chr6	14287424	14287448	25	-	12	14287446	226
chr6	14288183	14288206	24	-	12	14288196	251
chr6	14292376	14292415	40	-	12	14292390	398
chr6	14292535	14292605	71	-	12	14292541	734
chr6	14993125	14993155	31	-	12	14993139	370
chr6	18759109	18759131	23	-	12	18759119	261
chr6	79911185	79911209	25	-	12	79911205	264
chr6	126022264	126022291	28	-	12	126022282	296
chr6	167399087	167399111	25	-	12	167399109	267
chr6	170113910	170113934	25	-	12	170113921	295
chr7	5567065	5567092	28	-	12	5567072	322
chr7	5570177	5570194	18	-	12	5570183	188
chr7	20039751	20039761	11	-	12	20039751	100
chr7	20104763	20104804	42	-	12	20104766	409
chr7	24978569	24978587	19	-	12	24978577	227
chr7	26231358	26231379	22	-	12	26231365	229
chr7	26239170	26239203	34	-	12	26239195	328
chr7	47316616	47316645	30	-	12	47316630	358
chr7	121716533	121716565	33	-	12	121716551	354
chr7	121741463	121741495	33	-	12	121741482	314
chr7	121758124	121758161	38	-	12	121758144	414
chr7	131185606	131185644	39	-	12	131185626	418
chr7	131187348	131187371	24	-	12	131187350	270
chr7	131188904	131188926	23	-	12	131188911	224
chr7	134891925	134891950	26	-	12	134891935	282
chr8	6535394	6535416	23	-	12	6535404	274
chr8	103840012	103840036	25	-	12	103840021	275
chr8	141726165	141726192	28	-	12	141726178	335
chr9	85433161	85433196	36	-	12	85433186	377
chr9	85470543	85470567	25	-	12	85470554	288
chr9	86584185	86584208	24	-	12	86584195	237
chr9	99884795	99884820	26	-	12	99884814	295
chr9	99916990	99917014	25	-	12	99916999	294
chr9	128003473	128003506	34	-	12	128003496	357
chr9	128003510	128003543	34	-	12	128003530	341
chr9	139303911	139303940	30	-	12	139303924	354
chr10	73577122	73577145	24	-	12	73577134	245
chr10	97366102	97366120	19	-	12	97366115	220
chr10	103551152	103551177	26	-	12	103551163	235
chr11	2966653	2966671	19	-	12	2966666	202
chr11	3384063	3384098	36	-	12	3384098	349
chr11	9316845	9316869	25	-	12	9316845	241
chr11	27642917	27642935	19	-	12	27642917	173
chr11	47490212	47490239	28	-	12	47490230	305
chr11	47826000	47826023	24	-	12	47826009	263
chr11	61557645	61557678	34	-	12	61557654	352
chr11	62622594	62622618	25	-	12	62622601	265
chr11	85372277	85372295	19	-	12	85372290	210
chr12	48141614	48141642	29	-	12	48141630	312
chr12	49056226	49056248	23	-	12	49056236	200
chr12	123005108	123005133	26	-	12	123005126	285
chr13	43437759	43437777	19	-	12	43437767	196
chr13	43438822	43438853	32	-	12	43438842	350
chr13	43440243	43440288	46	-	12	43440267	453
chr13	45970126	45970148	23	-	12	45970128	245
chr13	56146429	56146444	16	-	12	56146438	157
chr13	56150568	56150584	17	-	12	56150570	167
chr13	56151038	56151067	30	-	12	56151051	300
chr13	56151456	56151487	32	-	12	56151467	322
chr13	56151571	56151605	35	-	12	56151583	325
chr13	56152019	56152051	33	-	12	56152023	328
chr13	56156305	56156326	22	-	12	56156322	231
chr13	111556000	111556023	24	-	12	111556012	262
chr13	111556321	111556356	36	-	12	111556354	372
chr14	31478353	31478376	24	-	12	31478373	246
chr14	48730627	48730651	25	-	12	48730642	242
chr14	89699283	89699305	23	-	12	89699293	246
chr14	89870227	89870252	26	-	12	89870246	275
chr15	28494513	28494552	40	-	12	28494547	441
chr15	86309361	86309382	22	-	12	86309371	262
chr15	89442742	89442764	23	-	12	89442749	247
chr15	97419014	97419048	35	-	12	97419028	368
chr15	97419597	97419619	23	-	12	97419609	258
chr16	66766022	66766040	19	-	12	66766032	212
chr16	66766271	66766295	25	-	12	66766284	253
chr16	67978802	67978836	35	-	12	67978818	351
chr16	87865948	87865973	26	-	12	87865960	304
chr17	1247983	1248008	26	-	12	1248002	276
chr17	1248230	1248255	26	-	12	1248240	279
chr17	4076708	4076740	33	-	12	4076718	324
chr17	8455848	8455872	25	-	12	8455861	256
chr17	8456939	8456957	19	-	12	8456950	215
chr17	27590587	27590607	21	-	12	27590596	250
chr17	27590825	27590846	22	-	12	27590845	204
chr17	30664975	30664994	20	-	12	30664980	211
chr17	42143423	42143448	26	-	12	42143432	261
chr17	56082660	56082690	31	-	12	56082674	301
chr17	59862441	59862468	28	-	12	59862458	326
chr17	79477299	79477319	21	-	12	79477305	230
chr18	25531169	25531195	27	-	12	25531182	289
chr19	11257086	11257144	59	-	12	11257105	626
chr19	11258558	11258584	27	-	12	11258567	308
chr19	11258737	11258792	56	-	12	11258742	582
chr19	19112704	19112743	40	-	12	19112726	472
chr19	39334867	39334897	31	-	12	39334875	331
chr19	41249861	41249881	21	-	12	41249881	209
chr19	46137720	46137732	13	-	12	46137730	126
chr20	20026109	20026128	20	-	12	20026118	215
chr21	27253422	27253450	29	-	12	27253426	316
chr22	17626875	17626896	22	-	12	17626887	248
chr22	22160367	22160389	23	-	12	22160375	237
chr22	34272304	34272329	26	-	12	34272325	276
chr22	38686842	38686864	23	-	12	38686856	260
chr22	38885512	38885532	21	-	12	38885526	221
chr22	38886473	38886498	26	-	12	38886489	286
chr22	38901232	38901266	35	-	12	38901251	351
chr22	50301571	50301593	23	-	12	50301585	252
chrX	45670208	45670226	19	-	12	45670213	182
chrX	48770783	48770811	29	-	12	48770808	278
chrX	73435173	73435197	25	-	12	73435179	256
chrX	73494089	73494113	25	-	12	73494107	254
chrX	98417772	98417790	19	-	12	98417779	202
chrX	153073063	153073094	32	-	12	153073079	307
chrY	21153584	21153604	21	-	12	21153587	226
chr1	2182388	2182412	25	+	12	2182401	297
chr1	10480465	10480484	20	+	12	10480474	235
chr1	28824189	28824212	24	+	12	28824199	283
chr1	32690089	32690106	18	+	12	32690102	195
chr1	33239457	33239492	36	+	12	33239487	385
chr1	84961069	84961082	14	+	12	84961073	146
chr1	150266731	150266762	32	+	12	150266752	327
chr1	160397383	160397409	27	+	12	160397393	295
chr1	167758134	167758166	33	+	12	167758157	364
chr1	193057323	193057356	34	+	12	193057333	386
chr1	204506109	204506132	24	+	12	204506124	257
chr1	209630052	209630077	26	+	12	209630064	252
chr1	213131131	213131160	30	+	12	213131152	339
chr1	213135788	213135829	42	+	12	213135816	404
chr1	213140252	213140287	36	+	12	213140281	345
chr1	213143128	213143159	32	+	12	213143159	320
chr1	213146326	213146352	27	+	12	213146349	266
chr1	213150682	213150699	18	+	12	213150693	180
chr1	213153929	213153951	23	+	12	213153946	255
chr2	29150907	29150927	21	+	12	29150919	239
chr2	65496224	65496264	41	+	12	65496227	399
chr2	76857685	76857703	19	+	12	76857695	224
chr2	77316548	77316566	19	+	12	77316559	220
chr2	135186741	135186760	20	+	12	135186750	238
chr2	152266922	152266936	15	+	12	152266930	168
chr2	202902569	202902622	54	+	12	202902600	506
chr2	202902987	202903015	29	+	12	202903011	295
chr2	217366065	217366078	14	+	12	217366075	153
chr3	45755593	45755614	22	+	12	45755602	238
chr3	49548215	49548233	19	+	12	49548229	218
chr3	49571060	49571084	25	+	12	49571070	276
chr3	61547843	61547866	24	+	12	61547856	260
chr3	61604044	61604071	28	+	12	61604059	274
chr3	61888446	61888481	36	+	12	61888452	351
chr3	105295259	105295286	28	+	12	105295261	312
chr3	109057255	109057278	24	+	12	109057268	269
chr3	132181205	132181231	27	+	12	132181219	292
chr3	141644594	141644616	23	+	12	141644605	256
chr3	162458744	162458763	20	+	12	162458753	194
chr3	162506521	162506545	25	+	12	162506531	284
chr3	162856099	162856128	30	+	12	162856112	275
chr3	162892440	162892462	23	+	12	162892450	275
chr3	196313276	196313294	19	+	12	196313285	227
chr4	1332015	1332041	27	+	12	1332032	309
chr4	56278182	56278207	26	+	12	56278184	235
chr4	71657889	71657927	39	+	12	71657908	467
chr4	88853661	88853681	21	+	12	88853675	232
chr4	88853778	88853801	24	+	12	88853786	265
chr4	93402073	93402098	26	+	12	93402077	256
chr4	93511557	93511583	27	+	12	93511559	251
chr4	93532048	93532074	27	+	12	93532058	302
chr4	93533312	93533338	27	+	12	93533334	262
chr4	93540095	93540127	33	+	12	93540107	354
chr4	93540940	93540972	33	+	12	93540966	338
chr4	93576698	93576738	41	+	12	93576723	378
chr4	93578563	93578597	35	+	12	93578567	351
chr4	93590879	93590902	24	+	12	93590887	269
chr4	93616510	93616540	31	+	12	93616520	310
chr4	93630265	93630288	24	+	12	93630275	265
chr4	93630308	93630331	24	+	12	93630328	234
chr4	93667265	93667289	25	+	12	93667281	270
chr4	93667850	93667878	29	+	12	93667852	291
chr4	93711064	93711087	24	+	12	93711071	241
chr4	93724804	93724832	29	+	12	93724807	300
chr4	93727563	93727590	28	+	12	93727566	273
chr4	129065706	129065735	30	+	12	129065715	313
chr4	130961986	130962022	37	+	12	130962004	442
chr5	5437249	5437270	22	+	12	5437262	237
chr5	153436321	153436340	20	+	12	153436330	238
chr5	159484782	159484807	26	+	12	159484795	301
chr5	162871539	162871557	19	+	12	162871549	224
chr5	179156086	179156109	24	+	12	179156091	265
chr6	15250006	15250029	24	+	12	15250018	248
chr6	15253309	15253356	48	+	12	15253321	524
chr6	15259424	15259449	26	+	12	15259435	274
chr6	15262502	15262519	18	+	12	15262507	195
chr6	15267882	15267906	25	+	12	15267883	264
chr6	15274944	15274972	29	+	12	15274962	285
chr6	15287732	15287758	27	+	12	15287737	308
chr6	15308375	15308404	30	+	12	15308390	312
chr6	15320566	15320575	10	+	12	15320574	95
chr6	15327394	15327413	20	+	12	15327404	239
[truncated: 4,114 more rows]
