# Supplementary material for: Global analysis of binding sites of U2AF1 and ZRSR2 reveals RNA elements required for mutually exclusive splicing by the U2- and U12-type spliceosome
Source: Nucleic Acids Res. 2023 Dec 13;52(3):1420–34. doi: 10.1093/nar/gkad1180 (PMC10853781; doi:10.1093/nar/gkad1180)
Supplement: gkad1180_supplemental_files [file gkad1180_supplemental_files.zip › Supplementary Table S4 U12_sites_overlapping_ZRSR2_m5.csv]

chromosome	start	end	width	strand	source	score	ENTREZID	SYMBOL
chr1	1480358	1480407	50	-	U12DBv2	12.865	29101	SSU72
chr12	6687059	6687108	50	-	U12DBv2	10.29	1108	CHD4
chr1	11882727	11882776	50	+	U12DBv2	15.46	1185	CLCN6
chr1	19655041	19655090	50	+	U12DBv2	13.58	54896	SLC66A1
chr1	23845598	23845647	50	-	U12DBv2	10.925	1870	E2F2
chr6	20486895	20486944	50	+	U12DBv2	12.395	1871	E2F3
chr1	24301543	24301592	50	-	U12DBv2	12.44	10772	SRSF10
chr1	27206216	27206265	50	-	U12DBv2	10.295	54707	GPN2
chr1	32689986	32690035	50	+	U12DBv2	11.68	8668	EIF3I
chr1	38149085	38149134	50	-	U12DBv2	13.455	54955	C1orf109
chr1	38331535	38331584	50	-	U12DBv2	6.67	3633	INPP5B
chr1	38331536	38331585	50	-	U12DBv2	9.475	3633	INPP5B
chr1	40319716	40319765	50	-	U12DBv2	10.925	54802	TRIT1
chr1	45110642	45110691	50	+	U12DBv2	13.505	55182	RNF220
chr1	59156065	59156114	50	-	U12DBv2	12.69	114803	MYSM1
chr1	62189434	62189483	50	-	U12DBv2	13.41	83941	TM2D1
chr1	63876792	63876841	50	+	U12DBv2	11.865	29929	ALG6
chr1	84961031	84961080	50	+	U12DBv2	14.235	80135	RPF1
chr1	104094318	104094367	50	+	U12DBv2	9.97		RNPC3
chr1	111662557	111662606	50	-	U12DBv2	12.97	128338	DRAM2
chr1	145597550	145597599	50	-	U12DBv2	10.84	10623	POLR3C
chr1	146767087	146767136	50	+	U12DBv2	14.595	9557	CHD1L
chr1	151316730	151316779	50	-	U12DBv2	13.735	5993	RFX5
chr1	153926768	153926817	50	-	U12DBv2	13.215	200186	CRTC2
chr3	13420456	13420505	50	-	U12DBv2	13.285	23225	NUP210
chr1	155145080	155145129	50	-	U12DBv2	11.61	200185	KRTCAP2
chr1	155695693	155695742	50	+	U12DBv2	13.375	7818	DAP3
chr1	161134600	161134649	50	+	U12DBv2	9.495	27005	USP21
chr1	169768035	169768084	50	+	U12DBv2	12.425	55732	FIRRM
chr1	170001101	170001150	50	-	U12DBv2	13.56	22920	KIFAP3
chr1	180971812	180971861	50	-	U12DBv2	13.8	10228	STX6
chr19	13260383	13260432	50	-	U12DBv2	11.71	8677	STX10
chr1	183602265	183602314	50	-	U12DBv2	11.205	10092	ARPC5
chr9	127635946	127635995	50	+	U12DBv2	12.345	81873	ARPC5L
chr9	127635937	127635986	50	+	U12DBv2	7.645	81873	ARPC5L
chr1	186358695	186358744	50	+	U12DBv2	8.27	54953	ODR4
chr1	201824227	201824276	50	+	U12DBv2	11.53	55705	IPO9
chr1	203831299	203831348	50	+	U12DBv2	10.29	6635	SNRPE
chr1	212139816	212139865	50	-	U12DBv2	9.23	25896	INTS7
chr1	213139039	213139088	50	+	U12DBv2	12.575	79805	VASH2
chr1	213145897	213145946	50	+	U12DBv2	14.26	79805	VASH2
chr1	224548172	224548221	50	+	U12DBv2	12.05	29097	CNIH4
chr1	226549218	226549267	50	-	U12DBv2	13.97	142	PARP1
chr1	233225912	233225961	50	-	U12DBv2	14.545	80003	PCNX2
chr1	235590430	235590479	50	+	U12DBv2	13.39	6905	TBCE
chr1	242024683	242024732	50	+	U12DBv2	14.655	9156	EXO1
chr1	243364113	243364162	50	-	U12DBv2	13.65	9859	CEP170
chr1	246797201	246797250	50	+	U12DBv2	13.44	163882	CNST
chr1	247050635	247050684	50	-	U12DBv2	11.795	25909	AHCTF1
chr10	35351966	35352015	50	-	U12DBv2	12.575	8453	CUL2
chr10	49633906	49633955	50	+	U12DBv2	13.865	5599	MAPK8
chr10	70174840	70174889	50	-	U12DBv2	14.045	1763	DNA2
chr10	89653757	89653806	50	+	U12DBv2	13.075	5728	PTEN
chr10	92656045	92656094	50	+	U12DBv2	9.045	10556	RPP30
chr10	93757335	93757384	50	+	U12DBv2	13.265	9044	BTAF1
chr10	97442928	97442977	50	-	U12DBv2	7.48	26123	TCTN3
chr10	97442929	97442978	50	-	U12DBv2	6.78	26123	TCTN3
chr10	99197008	99197057	50	-	U12DBv2	11.945	51013	EXOSC1
chr10	99213262	99213311	50	+	U12DBv2	12.41	84287	ZDHHC16
chr10	100182246	100182295	50	-	U12DBv2	11.475	3257	HPS1
chr10	105179270	105179319	50	+	U12DBv2	11.31	22984	PDCD11
chr10	112357872	112357921	50	+	U12DBv2	9.455	9126	SMC3
chr10	121612682	121612731	50	-	U12DBv2	11.905	79892	MCMBP
chr10	122668043	122668092	50	+	U12DBv2	14.435	55717	WDR11
chr10	129207552	129207601	50	+	U12DBv2	15.03	1793	DOCK1
chr10	133758774	133758823	50	+	U12DBv2	13.16	55844	PPP2R2D
chr8	26220175	26220224	50	+	U12DBv2	10.985	5520	PPP2R2A
chr10	135209642	135209691	50	+	U12DBv2	11.75	92170	MTG1
chr11	9310058	9310107	50	-	U12DBv2	13.55	440026	TMEM41B
chr11	14535409	14535458	50	-	U12DBv2	9.185	5682	PSMA1
chr11	19184825	19184874	50	+	U12DBv2	14.24	54503	ZDHHC13
chr11	34153647	34153696	50	+	U12DBv2	12.05	55226	NAT10
chr11	47826146	47826195	50	-	U12DBv2	13.755	23279	NUP160
chr11	57457782	57457831	50	+	U12DBv2	11.9	25921	ZDHHC5
chr11	61068380	61068429	50	-	U12DBv2	12.88	1642	DDB1
chr11	61557369	61557418	50	-	U12DBv2	14.47	746	TMEM258
chr11	64029399	64029448	50	+	U12DBv2	10.67	5331	PLCB3
chr11	64508949	64508998	50	-	U12DBv2	14.07	10235	RASGRP2
chr11	64785811	64785860	50	+	U12DBv2	11.325		ARL2
chr11	64977295	64977344	50	+	U12DBv2	11.58	823	CAPN1
chr11	65036118	65036167	50	+	U12DBv2	14.345	23649	POLA2
chr11	65396265	65396314	50	+	U12DBv2	10.525	399909	PCNX3
chr11	65687394	65687443	50	+	U12DBv2	10.865	10589	DRAP1
chr11	71707216	71707265	50	+	U12DBv2	13.08	55298	RNF121
chr11	73388983	73389032	50	-	U12DBv2	12.14	5870	RAB6A
chr11	74680585	74680634	50	+	U12DBv2	13.615	9789	SPCS2
chr11	77632495	77632544	50	-	U12DBv2	11.95	92105	INTS4
chr7	64646743	64646792	50	+	U12DBv2	12.355		INTS4P1
chr11	77830271	77830320	50	-	U12DBv2	14.2	79053	ALG8
chr11	85967404	85967453	50	+	U12DBv2	11.61	8726	EED
chr11	116655140	116655189	50	-	U12DBv2	12.52	8882	ZPR1
chr11	118962098	118962147	50	+	U12DBv2	12.475	3145	HMBS
chr12	6672656	6672705	50	-	U12DBv2	10.47	4839	NOP2
chr12	7076387	7076436	50	-	U12DBv2	12.01	11331	PHB2
chr12	9092300	9092349	50	+	U12DBv2	6.19	1911	PHC1
chr12	48141621	48141670	50	-	U12DBv2	11.675	10411	RAPGEF3
chr12	49054378	49054427	50	-	U12DBv2	12.425	54934	KANSL2
chr12	49056413	49056462	50	-	U12DBv2	9.625	54934	KANSL2
chr12	49108283	49108332	50	-	U12DBv2	10.665	904	CCNT1
chr12	49494405	49494454	50	-	U12DBv2	12.605	55716	LMBR1L
chr12	53691609	53691658	50	+	U12DBv2	13.715	5204	PFDN5
chr12	57135597	57135646	50	-	U12DBv2	11.29	5557	PRIM1
chr12	58139934	58139983	50	+	U12DBv2	10.485	6302	TSPAN31
chr12	69083288	69083337	50	+	U12DBv2	13.08	57122	NUP107
chr12	69158459	69158508	50	+	U12DBv2	12.29	55508	SLC35E3
chr12	72051057	72051106	50	-	U12DBv2	12.42	196441	ZFC3H1
chr12	77235737	77235786	50	+	U12DBv2	13.975	23390	ZDHHC17
chr12	95668493	95668542	50	+	U12DBv2	12.555	55591	VEZT
chr12	97306476	97306525	50	+	U12DBv2	10.415	121441	NEDD1
chr12	113599163	113599212	50	-	U12DBv2	11.42	79039	DDX54
chr12	113758467	113758516	50	-	U12DBv2	9.08	80024	SLC8B1
chr12	118465733	118465782	50	+	U12DBv2	14.495	5985	RFC5
chr12	118839539	118839588	50	+	U12DBv2	8.49	64426	SUDS3
chr12	122263081	122263130	50	+	U12DBv2	9.965	23067	SETD1B
chr16	30991781	30991830	50	+	U12DBv2	10.73	9739	SETD1A
chr12	122625476	122625525	50	+	U12DBv2	10.38	22877	MLXIP
chr12	122967867	122967916	50	-	U12DBv2	11.865	55596	ZCCHC8
chr12	122983392	122983441	50	-	U12DBv2	13.525	55596	ZCCHC8
chr12	123812550	123812599	50	-	U12DBv2	13.38	55206	SBNO1
chr19	1119998	1120047	50	-	U12DBv2	11.945	22904	SBNO2
chr12	124137054	124137103	50	+	U12DBv2	13.06	2967	GTF2H3
chr13	21361713	21361762	50	-	U12DBv2	13.21	64328	XPO4
chr13	21401294	21401343	50	-	U12DBv2	11.645	64328	XPO4
chr13	41894778	41894827	50	+	U12DBv2	14.21	79612	NAA16
chr4	140262041	140262090	50	+	U12DBv2	12.29	80155	NAA15
chr13	45970126	45970175	50	-	U12DBv2	13.455	253512	SLC25A30
chrX	129506858	129506907	50	+	U12DBv2	13.04	9016	SLC25A14
chr13	52301789	52301838	50	+	U12DBv2	12.7	115825	WDFY2
chr13	60407381	60407430	50	-	U12DBv2	12.315	81624	DIAPH3
chr5	140957134	140957183	50	-	U12DBv2	12.34	1729	DIAPH1
chr13	98666271	98666320	50	+	U12DBv2	9.885	3843	IPO5
chr13	103504443	103504492	50	+	U12DBv2	10.62		ERCC5
chr13	103525584	103525633	50	+	U12DBv2	9.975		ERCC5
chr13	113850512	113850561	50	-	U12DBv2	13.39	55795	PCID2
chr13	113882265	113882314	50	+	U12DBv2	13.8	8451	CUL4A
chrX	119680447	119680496	50	-	U12DBv2	12.335	8450	CUL4B
chr14	24651025	24651074	50	-	U12DBv2	11.39	79711	IPO4
chr14	24737801	24737850	50	-	U12DBv2	9.49	5875	RABGGTA
chr14	31562088	31562137	50	+	U12DBv2	13.795	11154	AP4S1
chr14	34904486	34904535	50	-	U12DBv2	12.79	171546	SPTSSA
chr14	36018416	36018465	50	-	U12DBv2	13.2	253959	RALGAPA1
chr20	20392768	20392817	50	-	U12DBv2	14.385	57186	RALGAPA2
chr14	36334116	36334165	50	+	U12DBv2	11.46	84312	BRMS1L
chr14	45585431	45585480	50	-	U12DBv2	12.55	2287	FKBP3
chr14	50131368	50131417	50	-	U12DBv2	11.785	5427	POLE2
chr14	54947650	54947699	50	-	U12DBv2	13.24	2764	GMFB
chr14	54997596	54997645	50	+	U12DBv2	10.16	10668	CGRRF1
chr14	58680324	58680373	50	+	U12DBv2	11.215	55860	ACTR10
chr14	71518575	71518624	50	+	U12DBv2	13.105	22990	PCNX1
chr14	73418481	73418530	50	+	U12DBv2	11.965	26094	DCAF4
chr14	99959826	99959875	50	+	U12DBv2	11.17	8812	CCNK
chr14	105344755	105344804	50	+	U12DBv2	11.53	283638	CEP170B
chr14	105722862	105722911	50	-	U12DBv2	13.23	2972	BRF1
chr16	67978810	67978859	50	-	U12DBv2	11.955	6560	SLC12A4
chr5	1052542	1052591	50	-	U12DBv2	13.89	10723	SLC12A7
chr16	67984590	67984639	50	-	U12DBv2	13.93	6560	SLC12A4
chr15	42520994	42521043	50	-	U12DBv2	13.57	25963	TMEM87A
chr15	43939292	43939341	50	-	U12DBv2	10.685	117155	CATSPER2
chr15	44949470	44949519	50	-	U12DBv2	9.985	80208	SPG11
chr15	48450397	48450446	50	-	U12DBv2	13.13	50804	MYEF2
chr15	51241998	51242047	50	+	U12DBv2	14.65	23431	AP4E1
chr15	56394427	56394476	50	-	U12DBv2	13.305	64864	RFX7
chr15	59553684	59553733	50	-	U12DBv2	14.175	4643	MYO1E
chr15	66795064	66795113	50	-	U12DBv2	11.305	6124	RPL4
chr15	82519889	82519938	50	-	U12DBv2	13.01	79631	EFL1
chr15	99758894	99758943	50	-	U12DBv2	11.845	64927	TTC23
chr16	1510504	1510553	50	-	U12DBv2	10.88	1186	CLCN7
chr16	1705853	1705902	50	+	U12DBv2	13.615	57585	CRAMP1
chr16	2256337	2256386	50	+	U12DBv2	10.65	64223	MLST8
chr16	2512391	2512440	50	+	U12DBv2	9.665	80178	TEDC2
chr16	2615529	2615578	50	+	U12DBv2	14.965	5170	PDPK1
chr16	2684616	2684665	50	-	U12DBv2	14.965		PDPK1
chr16	27784395	27784444	50	+	U12DBv2	14.24	23247	KATNIP
chr22	22160304	22160353	50	-	U12DBv2	14.29	5594	MAPK1
chr16	46715388	46715437	50	-	U12DBv2	11.96	55737	VPS35
chr16	50067988	50068037	50	+	U12DBv2	11.44	255919	CNEP1R1
chr16	57201114	57201163	50	-	U12DBv2	12.175	80011	PSME3IP1
chr16	66766353	66766402	50	-	U12DBv2	10.645	1783	DYNC1LI2
chr16	66967945	66967994	50	-	U12DBv2	11.32	51647	CIAO2B
chr16	67227350	67227399	50	+	U12DBv2	11.375	1874	E2F4
chr5	848751	848800	50	-	U12DBv2	12.2	79844	ZDHHC11
chr16	67911387	67911436	50	+	U12DBv2	9.875	23644	EDC4
chr16	67915832	67915881	50	+	U12DBv2	11.715	23644	EDC4
chr16	70729502	70729551	50	-	U12DBv2	13.635	55697	VAC14
chr16	83842885	83842934	50	+	U12DBv2	13.055	3281	HSBP1
chr16	84215640	84215689	50	-	U12DBv2	10.285	9013	TAF1C
chr16	84792944	84792993	50	+	U12DBv2	10.11	9100	USP10
chr16	88713559	88713608	50	-	U12DBv2	13.005	1535	CYBA
chr16	88926046	88926095	50	+	U12DBv2	9.78	51693	TRAPPC2L
chr17	5383878	5383927	50	-	U12DBv2	13.88	51009	DERL2
chr17	5384685	5384734	50	-	U12DBv2	14.145	51009	DERL2
chr17	8455438	8455487	50	-	U12DBv2	12.935	4628	MYH10
chr17	9448575	9448624	50	-	U12DBv2	9.55	9482	STX8
chr17	18004782	18004831	50	+	U12DBv2	12.155	1819	DRG2
chr17	18135784	18135833	50	+	U12DBv2	12.76	3996	LLGL1
chr17	73554211	73554260	50	+	U12DBv2	10.58	3993	LLGL2
chr17	26488161	26488210	50	+	U12DBv2	12.165	51701	NLK
chr17	28849247	28849296	50	+	U12DBv2	11.245	9527	GOSR1
chr17	30664949	30664998	50	-	U12DBv2	11.69	64149	C17orf75
chr17	30678780	30678829	50	+	U12DBv2	12.575	7756	ZNF207
chr17	40926639	40926688	50	+	U12DBv2	11.495	84313	VPS25
chr17	40950161	40950210	50	-	U12DBv2	9.74	28958	COA3
chr17	42141278	42141327	50	-	U12DBv2	12.425	124801	LSM12
chr17	42756387	42756436	50	-	U12DBv2	12.635	124808	CCDC43
chr17	42757987	42758036	50	-	U12DBv2	14.83	124808	CCDC43
chr17	65735023	65735072	50	+	U12DBv2	10.33	25926	NOL11
chr17	73662627	73662676	50	-	U12DBv2	7.31	9400	RECQL5
chr17	74066501	74066550	50	-	U12DBv2	10.685	6730	SRP68
chr17	79650600	79650649	50	-	U12DBv2	9.93	339231	ARL16
chr17	79864398	79864447	50	-	U12DBv2	11.78	5833	PCYT2
chr18	10533508	10533557	50	+	U12DBv2	10.21	8774	NAPG
chr18	29496385	29496434	50	-	U12DBv2	11.32	22878	TRAPPC8
chr18	34539246	34539295	50	+	U12DBv2	12.275	57536	KIAA1328
chr18	59752473	59752522	50	-	U12DBv2	13.71	23556	PIGN
chr18	59958751	59958800	50	+	U12DBv2	12.825	57614	RELCH
chr19	1089937	1089986	50	-	U12DBv2	9.88	5434	POLR2E
chr19	1219298	1219347	50	+	U12DBv2	12.13	6794	STK11
chr19	1555364	1555413	50	-	U12DBv2	8.15	399664	MEX3D
chr19	8532394	8532443	50	+	U12DBv2	12.86	4670	HNRNPM
chr19	9939243	9939292	50	+	U12DBv2	10.815	59286	UBL5
chr19	9940616	9940665	50	+	U12DBv2	14.025	59286	UBL5
chr19	10694325	10694374	50	-	U12DBv2	12.125	10053	AP1M2
chr19	10746082	10746131	50	+	U12DBv2	9.985	57153	SLC44A2
chr19	11257941	11257990	50	-	U12DBv2	11.33	147841	SPC24
chr19	11258769	11258818	50	-	U12DBv2	10.985	147841	SPC24
chr19	11664601	11664650	50	-	U12DBv2	11.56	84337	ELOF1
chr19	12830126	12830175	50	-	U12DBv2	11.345	30000	TNPO2
chr5	72147046	72147095	50	+	U12DBv2	13.675	3842	TNPO1
chr19	17386585	17386634	50	+	U12DBv2	13.18	29086	BABAM1
chr19	18857838	18857887	50	+	U12DBv2	11.6	23373	CRTC1
chr19	18965385	18965434	50	+	U12DBv2	10.715	5976	UPF1
chr19	19241092	19241141	50	-	U12DBv2	11	54929	TMEM161A
chr19	19312826	19312875	50	-	U12DBv2	12.01	126382	NR2C2AP
chr19	19446906	19446955	50	+	U12DBv2	14.385	23383	MAU2
chr19	36636683	36636732	50	+	U12DBv2	11.935	826	CAPNS1
chr19	39116643	39116692	50	+	U12DBv2	12.7	27335	EIF3K
chr19	39334720	39334769	50	-	U12DBv2	16.35	3191	HNRNPL
chr19	40486544	40486593	50	+	U12DBv2	14.06	5704	PSMC4
chr19	41249856	41249905	50	-	U12DBv2	10.115	284325	ACTMAP
chr19	41895786	41895835	50	-	U12DBv2	9.205	56915	EXOSC5
chr19	46137705	46137754	50	-	U12DBv2	13.14	24139	EML2
chr19	46888036	46888085	50	+	U12DBv2	11.185	5536	PPP5C
chr19	47584855	47584904	50	-	U12DBv2	12.27	23211	ZC3H4
chr19	50183371	50183420	50	+	U12DBv2	9.685	3276	PRMT1
chr2	11590228	11590277	50	-	U12DBv2	12.2	1876	E2F6
chr2	27854676	27854725	50	+	U12DBv2	12.51		GPN1
chr2	38809286	38809335	50	-	U12DBv2	12.485	92906	HNRNPLL
chr2	42509938	42509987	50	+	U12DBv2	13.095	27436	EML4
chr2	85273202	85273251	50	+	U12DBv2	12.68	56888	KCMF1
chr2	85826416	85826465	50	-	U12DBv2	12.14	129303	TMEM150A
chr2	112854596	112854645	50	+	U12DBv2	15.01	84910	TMEM87B
chr2	112989500	112989549	50	-	U12DBv2	14.51	84524	ZC3H8
chr2	114391705	114391754	50	+	U12DBv2	11.415	11159	RABL2A
chr22	51215153	51215202	50	-	U12DBv2	11.415	11158	RABL2B
chr2	118588133	118588182	50	+	U12DBv2	13.045	8886	DDX18
chr2	118864288	118864337	50	+	U12DBv2	11.785	51141	INSIG2
chr2	130930226	130930275	50	-	U12DBv2	10.32	55627	SMPD4
chr2	135677355	135677404	50	+	U12DBv2	11.06	905	CCNT2
chr2	136511704	136511753	50	+	U12DBv2	8.66	23190	UBXN4
chr2	166164333	166164382	50	+	U12DBv2	12.545	6326	SCN2A
chr2	170785212	170785261	50	+	U12DBv2	10.555	130507	UBR3
chr2	206882513	206882562	50	-	U12DBv2	10.905	54891	INO80D
chr2	214160763	214160812	50	+	U12DBv2	10.805	79582	SPAG16
chr2	216982444	216982493	50	+	U12DBv2	11.15	7520	XRCC5
chr2	220091631	220091680	50	-	U12DBv2	14.055	79065	ATG9A
chr2	224763763	224763812	50	-	U12DBv2	14.15	57590	WDFY1
chr2	232091462	232091511	50	+	U12DBv2	10.735	80210	ARMC9
chr20	8709672	8709721	50	+	U12DBv2	11.195	23236	PLCB1
chr20	9389679	9389728	50	+	U12DBv2	13.24	5332	PLCB4
chr20	20006296	20006345	50	+	U12DBv2	12.65	51126	NAA20
chr20	20026106	20026155	50	-	U12DBv2	13.64	51340	CRNKL1
chr20	32265322	32265371	50	-	U12DBv2	9.85	1869	E2F1
chr20	62701588	62701637	50	+	U12DBv2	11.325	6919	TCEA2
chr8	54897053	54897102	50	-	U12DBv2	14.25	6917	TCEA1
chr21	34953782	34953831	50	-	U12DBv2	12.285	29980	DONSON
chr21	34963489	34963538	50	-	U12DBv2	10.835		CRYZL1
chr21	34963510	34963559	50	-	U12DBv2	10.045		CRYZL1
chr21	37711047	37711096	50	+	U12DBv2	11.785	23515	MORC3
chr21	45499871	45499920	50	+	U12DBv2	11.17	7109	TRAPPC10
chr21	45564678	45564727	50	+	U12DBv2	10.11	8209	GATD3
chr22	17625983	17626032	50	-	U12DBv2	8.93	27440	HDHD5
chr22	21350960	21351009	50	+	U12DBv2	8.465	8216	LZTR1
chr22	30200795	30200844	50	-	U12DBv2	10.755	84164	ASCC2
chr22	36716917	36716966	50	-	U12DBv2	11.96	4627	MYH9
chr22	41926868	41926917	50	-	U12DBv2	10.69	171568	POLR3H
chr22	46238846	46238895	50	+	U12DBv2	11.08	25814	ATXN10
chr22	50301568	50301617	50	-	U12DBv2	11.825	79087	ALG12
chr22	50694099	50694148	50	-	U12DBv2	9.47	6300	MAPK12
chr3	12627274	12627323	50	-	U12DBv2	13.13	5894	RAF1
chr3	32576114	32576163	50	-	U12DBv2	14.345	51143	DYNC1LI1
chr3	38053140	38053189	50	-	U12DBv2	10.78	5333	PLCD1
chr3	45760967	45761016	50	+	U12DBv2	11.935	22908	SACM1L
chr3	48727122	48727171	50	-	U12DBv2	12.8	51447	IP6K2
chr3	49736876	49736925	50	+	U12DBv2	8.415	63891	RNF123
chr3	49738899	49738948	50	+	U12DBv2	11.39	63891	RNF123
chr3	49765687	49765736	50	-	U12DBv2	11.49	9807	IP6K1
chr3	49866634	49866683	50	-	U12DBv2	12.825	10293	TRAIP
chr3	51451473	51451522	50	-	U12DBv2	13.4	9730	DCAF1
chr3	55107779	55107828	50	+	U12DBv2	11.15	55799	CACNA2D3
chr3	69113238	69113287	50	-	U12DBv2	14.39	9039	UBA3
chr3	81548354	81548403	50	-	U12DBv2	11.725	2632	GBE1
chr3	108285461	108285510	50	-	U12DBv2	10.135	57650	CIP2A
chr3	112251603	112251652	50	-	U12DBv2	13.735	64422	ATG3
chr3	112731634	112731683	50	-	U12DBv2	9.75	25871	NEPRO
chr3	113503046	113503095	50	+	U12DBv2	13.565	523	ATP6V1A
chr3	120760522	120760571	50	+	U12DBv2	11.37	9515	STXBP5L
chr6	147556361	147556410	50	+	U12DBv2	11.935	134957	STXBP5
chr3	156261034	156261083	50	-	U12DBv2	11.03	6747	SSR3
chr3	179293980	179294029	50	+	U12DBv2	14.275	86	ACTL6A
chr3	183960721	183960770	50	-	U12DBv2	12.12	10195	ALG3
chr3	194336402	194336451	50	-	U12DBv2	10.31	93109	TMEM44
chr3	194369509	194369558	50	-	U12DBv2	9.435	55341	LSG1
chr3	196664495	196664544	50	-	U12DBv2	13.77	22916	NCBP2
chr4	905551	905600	50	-	U12DBv2	9.7	2580	GAK
chr4	1332185	1332234	50	+	U12DBv2	12.165	10296	MAEA
chr4	3241548	3241597	50	+	U12DBv2	12.115	3064	HTT
chr4	10084778	10084827	50	-	U12DBv2	14.635	9948	WDR1
chr4	16188477	16188526	50	-	U12DBv2	12.675	202018	TAPT1
chr4	41945739	41945788	50	+	U12DBv2	13.645	55161	TMEM33
chr4	57357572	57357621	50	+	U12DBv2	11.08	6731	SRP72
chr4	76721479	76721528	50	+	U12DBv2	12.545	8615	USO1
chr4	86989084	86989133	50	-	U12DBv2	15.73	5602	MAPK10
chr4	110740132	110740181	50	+	U12DBv2	12.515	54433	GAR1
chr4	119399797	119399846	50	+	U12DBv2	13.885		CEP170P1
chr4	128932803	128932852	50	+	U12DBv2	10.75	80167	ABHD18
chr4	177245307	177245356	50	+	U12DBv2	15.22	60559	SPCS3
chr5	5439983	5440032	50	+	U12DBv2	13.475	23379	ICE1
chr5	10402471	10402520	50	+	U12DBv2	12.96	10299	MARCHF6
chr5	16780826	16780875	50	-	U12DBv2	9.435	4651	MYO10
chr5	37364062	37364111	50	-	U12DBv2	10.84	9631	NUP155
chr5	43487189	43487238	50	-	U12DBv2	13.705	375444	C5orf34
chr5	61800660	61800709	50	+	U12DBv2	13.045	51194	IPO11
chr5	68410222	68410271	50	+	U12DBv2	12.645	64924	SLC30A5
chr5	72348134	72348183	50	+	U12DBv2	15.825	115548	FCHO2
chr5	76754925	76754974	50	-	U12DBv2	12.76	55255	WDR41
chr5	87502935	87502984	50	-	U12DBv2	7.18	153396	TMEM161B
chr5	87502973	87503022	50	-	U12DBv2	10.78	153396	TMEM161B
chr5	112327793	112327842	50	+	U12DBv2	12.205	167227	DCP2
chr5	140039675	140039724	50	+	U12DBv2	13.17	3550	IK
chr5	140058688	140058737	50	-	U12DBv2	11.965	3035	HARS1
chr5	140075068	140075117	50	+	U12DBv2	12.725	23438	HARS2
chr5	140906004	140906053	50	-	U12DBv2	9.375	1729	DIAPH1
chrX	96603090	96603139	50	+	U12DBv2	12.745	1730	DIAPH2
chr5	170610146	170610195	50	+	U12DBv2	13.415	64901	RANBP17
chr5	179669731	179669780	50	-	U12DBv2	11.855	5601	MAPK9
chr6	33235074	33235123	50	-	U12DBv2	9.96	6293	VPS52
chr6	33237310	33237359	50	-	U12DBv2	12.58	6293	VPS52
chr6	35842092	35842141	50	-	U12DBv2	13.68	6732	SRPK1
chr7	104801036	104801085	50	-	U12DBv2	14.585	6733	SRPK2
chr6	36063739	36063788	50	+	U12DBv2	13.875	1432	MAPK14
chr6	75965987	75966036	50	-	U12DBv2	11.54	55754	TMEM30A
chr6	88376711	88376760	50	+	U12DBv2	13.245	23595	ORC3
chr6	131914287	131914336	50	-	U12DBv2	10.98	9439	MED23
chr6	143753724	143753773	50	-	U12DBv2	9.855	134637	ADAT2
chr6	149833414	149833463	50	-	U12DBv2	12.445	85313	PPIL4
chr6	160205855	160205904	50	-	U12DBv2	11.9	6950	TCP1
chr6	170033140	170033189	50	-	U12DBv2	12.925	253769	WDR27
chr7	7613704	7613753	50	+	U12DBv2	10.795	54468	MIOS
chr7	16816642	16816691	50	+	U12DBv2	13.66	27075	TSPAN13
chr7	22202135	22202184	50	-	U12DBv2	13.635	9771	RAPGEF5
chr7	30661908	30661957	50	+	U12DBv2	11.95	2617	GARS1
chr7	32528240	32528289	50	-	U12DBv2	14.59	23658	LSM5
chr7	65157665	65157714	50	+	U12DBv2	12.355	644619	INTS4P2
chr7	72925158	72925207	50	-	U12DBv2	11.75	9031	BAZ1B
chr7	75221808	75221857	50	-	U12DBv2	12.065	3092	HIP1
chr7	75512991	75513040	50	+	U12DBv2	12.25	57414	RHBDD2
chr7	81588649	81588698	50	-	U12DBv2	12.615	781	CACNA2D1
chr7	87839421	87839470	50	-	U12DBv2	11.345	6717	SRI
chr7	105188976	105189025	50	+	U12DBv2	12.515	60561	RINT1
chr7	117825683	117825732	50	+	U12DBv2	9.6	51691	LSM8
chr7	129520787	129520836	50	-	U12DBv2	11.075	7328	UBE2H
chr7	133842763	133842812	50	+	U12DBv2	9.66	136332	LRGUK
chr7	133979807	133979856	50	-	U12DBv2	12.255	84912	SLC35B4
chr7	134891930	134891979	50	-	U12DBv2	12.595	29062	WDR91
chr7	135330191	135330240	50	+	U12DBv2	10.64	23165	NUP205
chr7	140453169	140453218	50	-	U12DBv2	13.835	673	BRAF
chr7	148451043	148451092	50	+	U12DBv2	13.33	8454	CUL1
chr7	154735850	154735899	50	-	U12DBv2	13.745	22976	PAXIP1
chr7	154782755	154782804	50	-	U12DBv2	10.365	22976	PAXIP1
chr7	155093936	155093985	50	+	U12DBv2	13.69	3638	INSIG1
chr8	15601022	15601071	50	+	U12DBv2	12.595	7991	TUSC3
chrX	77096793	77096842	50	-	U12DBv2	12.155	84061	MAGT1
chr8	19703190	19703239	50	+	U12DBv2	11.315	55174	INTS10
chr8	21847830	21847879	50	+	U12DBv2	13.14	23039	XPO7
chr8	21852978	21853027	50	+	U12DBv2	12.63	23039	XPO7
chr8	25247697	25247746	50	+	U12DBv2	15.3	80005	DOCK5
chr8	30036899	30036948	50	+	U12DBv2	11.045	10671	DCTN6
chr8	41364548	41364597	50	+	U12DBv2	8.115	51125	GOLGA7
chr8	56725574	56725623	50	+	U12DBv2	14.315	96764	TGS1
chr8	86118387	86118436	50	+	U12DBv2	12.75	1875	E2F5
chr8	95674475	95674524	50	+	U12DBv2	13.91	54845	ESRP1
chr8	95888649	95888698	50	+	U12DBv2	15.72	55656	INTS8
chr8	101165497	101165546	50	+	U12DBv2	13.695	5440	POLR2K
chr8	120801120	120801169	50	-	U12DBv2	12.905	6873	TAF2
chr8	121475907	121475956	50	+	U12DBv2	12.66	27085	MTBP
chr8	124035955	124036004	50	-	U12DBv2	10.815	79139	DERL1
chr8	144695441	144695490	50	-	U12DBv2	9.975	7264	GFUS
chr8	145299100	145299149	50	+	U12DBv2	11.5	727957	MROH1
chr9	4841207	4841256	50	+	U12DBv2	12.87	10171	RCL1
chr9	37495862	37495911	50	+	U12DBv2	12.71	64425	POLR1E
chr9	95078396	95078445	50	-	U12DBv2	11.265	55035	NOL8
chr9	100417137	100417186	50	+	U12DBv2	12.945	4686	NCBP1
chr9	130100370	130100419	50	+	U12DBv2	12.865	84253	GARNL3
chr9	133576229	133576278	50	+	U12DBv2	8.16	23404	EXOSC2
chr9	134465341	134465390	50	-	U12DBv2	12.905	2889	RAPGEF1
chr9	140904437	140904486	50	+	U12DBv2	11.715	774	CACNA1B
chrX	13734184	13734233	50	-	U12DBv2	9.975	6399	TRAPPC2
chrX	21900526	21900575	50	+	U12DBv2	13.875	51360	MBTPS2
chrX	21996967	21997016	50	+	U12DBv2	10.065	6611	SMS
chrX	22012405	22012454	50	+	U12DBv2	13.28	6611	SMS
chrX	40570529	40570578	50	-	U12DBv2	12.835	9282	MED14
chrX	122744790	122744839	50	-	U12DBv2	13.235	57187	THOC2
chrX	154306866	154306915	50	+	U12DBv2	11.375	79184	BRCC3
chrX	154467028	154467077	50	+	U12DBv2	14.99	7411	VBP1
chr16	2256334	2256383	50	+	U12DBv2	10.855	64223	MLST8
chr8	41364553	41364602	50	+	U12DBv2	11.7	51125	GOLGA7
chrX	21996970	21997019	50	+	U12DBv2	12.89	6611	SMS
chr18	21104368	21104417	50	+	MIDB	254	29919	RMC1
chr7	99699478	99699527	50	+	MIDB	107	9179	AP4M1
chr1	145788830	145788879	50	-	MIDB	2205	653519	GPR89A
chr1	147441082	147441131	50	+	MIDB	2211		GPR89B
chr1	183602274	183602323	50	-	MIDB	2353	10092	ARPC5
chr1	145597549	145597598	50	-	MIDB	669	10623	POLR3C
chr2	132258729	132258778	50	+	MIDB	110	150776	SMPD4BP
chr2	163213243	163213292	50	+	MIDB	276	25801	GCA
chr5	756235	756284	50	-	MIDB	10553		ZDHHDC11B
chr22	20975857	20975906	50	-	MIDB	104		SMPD4P1
chr8	94720214	94720263	50	+	MIDB	3000	137392	CIBAR1
chr22	29656829	29656878	50	-	MIDB	2970	25807	RHBDD3
chr21	45564677	45564726	50	+	MIDB	1459	8209	GATD3
chr2	167163085	167163134	50	-	MIDB	356	6335	SCN9A
chr1	21415682	21415731	50	-	MIDB	86961	8672	EIF4G3
chr1	63876786	63876835	50	+	IAOD	6.01713	29929	ALG6
chr1	145788831	145788880	50	-	IAOD	8.56237	653519	GPR89A
chr1	145899381	145899430	50	+	IAOD	9.76831	728932	GPR89C
chr14	54947653	54947702	50	-	IAOD	11.1111	2764	GMFB
chr17	42757996	42758045	50	-	IAOD	10.8253	124808	CCDC43
chr2	167163088	167163137	50	-	IAOD	11.1111	6335	SCN9A
chr8	86118384	86118433	50	+	IAOD	11.1111	1875	E2F5
chr8	145468153	145468202	50	+	IAOD	11.1111		HEATR7A
