# Supplementary material for: Global analysis of binding sites of U2AF1 and ZRSR2 reveals RNA elements required for mutually exclusive splicing by the U2- and U12-type spliceosome
Source: Nucleic Acids Res. 2023 Dec 13;52(3):1420–34. doi: 10.1093/nar/gkad1180 (PMC10853781; doi:10.1093/nar/gkad1180)
Supplement: gkad1180_supplemental_files [file gkad1180_supplemental_files.zip › Supplementary Table S5 ZRSR2_U2.csv]

seqnames	start	end	width	strand	max	maxpos	sum	ENTREZID	SYMBOL
chr11	65270092	65270210	119	+	86	65270117	4179	378938	MALAT1
chr5	1260658	1260717	60	-	48	1260706	1717	7015	TERT
chr1	213147294	213147350	57	+	44	213147312	1653	79805	VASH2
chr1	150598995	150599038	44	-	40	150599017	1219	2029	ENSA
chr11	118882640	118882719	80	+	37	118882659	1375	338657	CENATAC
chr7	154735827	154735873	47	-	36	154735857	1228	22976	PAXIP1
chr20	31383212	31383280	69	+	33	31383226	1569	1789	DNMT3B
chr5	115803409	115803452	44	-	30	115803426	892	57556	SEMA6A
chr21	44485767	44485807	41	-	30	44485789	954	875	CBS
chr5	179048369	179048402	34	-	29	179048386	779	3187	HNRNPH1
chr16	89650104	89650147	44	+	27	89650116	970	27132	CPNE7
chr17	80879376	80879401	26	+	26	80879384	595	6904	TBCD
chr2	202633629	202633701	73	-	25	202633669	1362	57679	ALS2
chr15	89453119	89453166	48	-	25	89453138	847	4240	MFGE8
chr21	44486445	44486489	45	-	25	44486471	782	875	CBS
chr20	31395539	31395587	49	+	25	31395558	812	1789	DNMT3B
chr1	986631	986669	39	+	24	986648	640	375790	AGRN
chr1	213139587	213139658	72	+	24	213139610	1067	79805	VASH2
chr2	216981373	216981483	111	+	24	216981438	1349	7520	XRCC5
chr18	71016318	71016349	32	+	24	71016333	609	100505817	LINC02582
chr9	130213062	130213085	24	-	23	130213077	506	6136	RPL12
chr5	172353510	172353535	26	+	23	172353533	532	57222	ERGIC1
chr16	31199617	31199657	41	+	23	31199642	681	2521	FUS
chr20	31388640	31388673	34	+	23	31388651	611	1789	DNMT3B
chr10	3172000	3172040	41	+	22	3172016	706	5214	PFKP
chr15	25245384	25245412	29	+	22	25245405	470		SNHG14
chr17	34871800	34871835	36	-	21	34871816	550	80179	MYO19
chr16	3727617	3727661	45	-	20	3727649	690	10131	TRAP1
chr20	45912362	45912394	33	-	19	45912377	465	23613	ZMYND8
chr22	39710178	39710215	38	-	19	39710199	564	6122	RPL3
chr9	134366807	134366853	47	+	19	134366819	648	84726	PRRC2B
chr11	73105279	73105314	36	+	19	73105292	537	84957	RELT
chr12	69218141	69218170	30	+	19	69218156	476	4193	MDM2
chr12	132198614	132198640	27	+	19	132198624	450	6433	SFSWAP
chr20	31384985	31385041	57	+	19	31384993	737	1789	DNMT3B
chr7	26231894	26231980	87	-	18	26231969	1125	3181	HNRNPA2B1
chr1	173833836	173833865	30	-	17	173833849	356	60674	GAS5
chr7	121756997	121757020	24	-	17	121757007	349	10157	AASS
chr22	38886417	38886454	38	-	17	38886442	515	10521	DDX17
chr7	86824345	86824367	23	+	17	86824353	349	9988	DMTF1
chr16	3366901	3366931	31	+	17	3366920	432	7627	ZNF75A
chr2	38809109	38809142	34	-	16	38809131	401	92906	HNRNPLL
chrX	153072281	153072330	50	-	16	153072314	499	57595	PDZD4
chrX	153072809	153072835	27	-	16	153072821	385	57595	PDZD4
chr7	99951475	99951518	44	+	16	99951496	566	29990	PILRB
chr11	293067	293098	32	+	16	293086	438	80162	PGGHG
chr19	2207571	2207604	34	+	16	2207588	399	84444	DOT1L
chr6	43471137	43471178	42	+	15	43471138	517	93643	TJAP1
chr20	31380427	31380452	26	+	15	31380432	288	1789	DNMT3B
chr20	31384594	31384625	32	+	15	31384614	389	1789	DNMT3B
chr1	59155912	59155948	37	-	14	59155930	393	114803	MYSM1
chr3	109047905	109047947	43	-	14	109047920	467	55211	DPPA4
chr7	131193765	131193800	36	-	14	131193767	418	5420	PODXL
chr15	65113690	65113720	31	-	14	65113708	383	80119	PIF1
chr4	1732612	1732640	29	+	14	1732622	378	10460	TACC3
chr7	121738906	121738929	24	-	13	121738918	288	10157	AASS
chr8	145011362	145011412	51	-	13	145011383	513	5339	PLEC
chr15	65114567	65114601	35	-	13	65114582	367	80119	PIF1
chr1	44137171	44137211	41	+	13	44137188	432	9682	KDM4A
chr1	213134495	213134532	38	+	13	213134506	383	79805	VASH2
chr1	213146765	213146802	38	+	13	213146772	358	79805	VASH2
chr5	27476190	27476215	26	+	13	27476208	259	643401	PURPL
chr5	27485009	27485058	50	+	13	27485031	504	643401	PURPL
chr14	70237172	70237215	44	+	13	70237183	439	6430	SRSF5
chr16	2810290	2810326	37	+	13	2810300	414	23524	SRRM2
chr20	31387049	31387076	28	+	13	31387065	297	1789	DNMT3B
chr1	22176969	22176993	25	-	12	22176985	279	3339	HSPG2
chr1	226036682	226036714	33	-	12	226036700	329	9725	TMEM63A
chr3	109050616	109050642	27	-	12	109050630	243	55211	DPPA4
chr5	179045316	179045350	35	-	12	179045345	346	3187	HNRNPH1
chr7	121741463	121741495	33	-	12	121741482	314	10157	AASS
chr12	123005108	123005133	26	-	12	123005126	285	65117	RSRC2
chr15	89442742	89442764	23	-	12	89442749	247	4240	MFGE8
chr17	4076708	4076740	33	-	12	4076718	324	51479	ANKFY1
chr19	11258558	11258584	27	-	12	11258567	308	147841	SPC24
chr1	150266731	150266762	32	+	12	150266752	327	54460	MRPS21
chr2	152266922	152266936	15	+	12	152266930	168	55183	RIF1
chr8	73939168	73939191	24	+	12	73939175	268	7013	TERF1
chr11	9438605	9438633	29	+	12	9438628	279	10527	IPO7
chr12	123462870	123462893	24	+	12	123462874	260	79676	OGFOD2
chr13	113883752	113883774	23	+	12	113883764	248	8451	CUL4A
chr15	25243502	25243522	21	+	12	25243507	231		SNHG14
chr1	245023757	245023778	22	-	11	245023767	227	3192	HNRNPU
chr4	83275299	83275317	19	-	11	83275307	208	3184	HNRNPD
chr6	79911435	79911451	17	-	11	79911446	172	9324	HMGN3
chr8	145623310	145623349	40	-	11	145623330	369	29894	CPSF1
chr10	120810814	120810834	21	-	11	120810822	223	8661	EIF3A
chr3	9516739	9516754	16	+	11	9516748	164	55209	SETD5
chr3	62267226	62267258	33	+	11	62267240	321	5793	PTPRG
chr3	184038417	184038438	22	+	11	184038435	214	1981	EIF4G1
chr14	105929520	105929539	20	+	11	105929530	216	9112	MTA1
chr15	25244112	25244133	22	+	11	25244124	233		SNHG14
chr1	173833422	173833445	24	-	10	173833444	209	60674	GAS5
chr3	9432162	9432182	21	-	10	9432172	206	440944	THUMPD3-AS1
chr3	54666829	54666839	11	-	10	54666833	102	790952	ESRG
chr3	54667752	54667778	27	-	10	54667761	241	790952	ESRG
chr3	109049642	109049664	23	-	10	109049655	224	55211	DPPA4
chr5	115808618	115808639	22	-	10	115808627	212	57556	SEMA6A
chr6	46135725	46135761	37	-	10	46135746	346	59084	ENPP5
chr10	103551179	103551198	20	-	10	103551188	197	10724	OGA
chr11	113698062	113698088	27	-	10	113698067	252	57646	USP28
chr11	122929531	122929547	17	-	10	122929531	141	3312	HSPA8
chr12	48185768	48185788	21	-	10	48185772	196	51564	HDAC7
chr13	111545593	111545613	21	-	10	111545604	182	55608	ANKRD10
chr14	74759552	74759573	22	-	10	74759554	186	5826	ABCD4
chr15	65033423	65033443	21	-	10	65033436	195	348093	RBPMS2
chr16	67268359	67268376	18	-	10	67268367	178	29109	FHOD1
chr16	74660430	74660453	24	-	10	74660444	230	55159	RFWD3
chr19	11512801	11512809	9	-	10	11512805	90	57139	RGL3
chr20	17923832	17923850	19	-	10	17923842	178	27131	SNX5
chr20	61536937	61536963	27	-	10	61536946	256	11083	DIDO1
chr21	44476991	44477000	10	-	10	44476994	96	875	CBS
chr1	62675445	62675463	19	+	10	62675450	173	54596	L1TD1
chr2	238680698	238680723	26	+	10	238680722	214		LRRF1P1
chr4	41946810	41946822	13	+	10	41946821	110	55161	TMEM33
chr4	119200524	119200543	20	+	10	119200540	171		SNHG8
chr5	134121154	134121179	26	+	10	134121164	256	9879	DDX46
chr8	73944272	73944292	21	+	10	73944278	198	7013	TERF1
chr9	130924274	130924290	17	+	10	130924282	170	79095	BBLN
chr9	133576926	133576944	19	+	10	133576926	170		EXOSC2
chr1	86821046	86821068	23	-	9	86821065	185	57489	ODF2L
chr2	232323088	232323101	14	-	9	232323095	125	4691	NCL
chr2	242072427	242072446	20	-	9	242072436	180	23178	PASK
chr3	54668573	54668600	28	-	9	54668594	237	790952	ESRG
chr5	175959514	175959538	25	-	9	175959526	225	22838	RNF44
chr11	10827579	10827600	22	-	9	10827589	197	1982	EIF4G2
chr11	73429933	73429936	4	-	9	73429935	35	5870	RAB6A
chr20	60899594	60899611	18	-	9	60899604	159	3911	LAMA5
chrX	135961284	135961290	7	-	9	135961290	57	27316	RBMX
chr1	204506539	204506558	20	+	9	204506552	167	4194	MDM4
chr11	112101347	112101350	4	+	9	112101348	36	5805	PTS
chr16	24741562	24741588	27	+	9	24741572	226	27327	TNRC6A
chr16	81735264	81735282	19	+	9	81735273	171	80790	CMIP
chr19	16986861	16986883	23	+	9	16986880	190	23309	SIN3B
chr19	39911901	39911922	22	+	9	39911916	188		PLEKHG2
chr20	31374300	31374307	8	+	9	31374305	68		DNMT3B
chr20	31393142	31393151	10	+	9	31393142	85	1789	DNMT3B
chr1	202827290	202827308	19	-	8	202827299	152
chr2	17927207	17927219	13	-	8	17927213	104	79677	SMC6
chr3	126178563	126178581	19	-	8	126178572	152	79364	ZXDC
chr9	86584277	86584300	24	-	8	86584288	192	3190	HNRNPK
chr10	121336255	121336271	17	-	8	121336263	136	7073	TIAL1
chr12	79986474	79986485	12	-	8	79986479	96		PAWR
chr14	23537877	23537885	9	-	8	23537881	72	22985	ACIN1
chr16	70302264	70302283	20	-	8	70302273	160	16	AARS1
chr1	203831296	203831310	15	+	8	203831303	120	6635	SNRPE
chr2	42931326	42931343	18	+	8	42931334	144	57504	MTA3
chr2	101620611	101620619	9	+	8	101620615	72		RPL31
chr3	179094820	179094835	16	+	8	179094827	128	55669	MFN1
chr3	186505275	186505300	26	+	8	186505287	208	1974	EIF4A2
chr4	119200098	119200117	20	+	8	119200107	160	100093630	SNHG8
chr5	170832291	170832310	20	+	8	170832300	160	4869	NPM1
chr6	24785860	24785872	13	+	8	24785866	104	51053	GMNN
chr7	138199956	138199970	15	+	8	138199963	120	8805	TRIM24
chr8	145150734	145150737	4	+	8	145150735	32	1537	CYC1
chr11	62650373	62650379	7	+	8	62650376	56	6520	SLC3A2
chr15	25362556	25362562	7	+	8	25362559	56	3653	IPW
chr16	2809134	2809146	13	+	8	2809140	104	23524	SRRM2
chr17	16342886	16342894	9	+	8	16342890	72	125144	SNHG29
chr17	74557359	74557369	11	+	8	74557364	88		SNHG16
chr21	46916413	46916416	4	+	8	46916414	32	80781	COL18A1
