# Supplementary material for: Global analysis of binding sites of U2AF1 and ZRSR2 reveals RNA elements required for mutually exclusive splicing by the U2- and U12-type spliceosome
Source: Nucleic Acids Res. 2023 Dec 13;52(3):1420–34. doi: 10.1093/nar/gkad1180 (PMC10853781; doi:10.1093/nar/gkad1180)
Supplement: gkad1180_supplemental_files [file gkad1180_supplemental_files.zip › Supplementary Table S6 Novel_U12_splice_sites.csv]

chromosome	start	end	strand	gene name	5' site sequenc	brand point sequence
chr11	118,882,022	118,882,648	+	CCDC84	CA|GTATCCAAA	TTCCTGAA
chr1	24,303,944	24,304,400	-	SRSF10	AT|GTATCCTAC	CCCTTAAC
chr1	24,301,571	24,304,400	-	SRSF10	AT|GTATCCTAC	CCCTTAAC
chr9	133,574,782	133,576,945	+	EXOSC2	GT|GTATCCTGC	TTCCCTTAAT
chr12	49,056,438	49,061,475	-	KANSL2	CC|GTATCTTTT	TTCCTTAAG
