# Supplementary material for: Global analysis of binding sites of U2AF1 and ZRSR2 reveals RNA elements required for mutually exclusive splicing by the U2- and U12-type spliceosome
Source: Nucleic Acids Res. 2023 Dec 13;52(3):1420–34. doi: 10.1093/nar/gkad1180 (PMC10853781; doi:10.1093/nar/gkad1180)
Supplement: gkad1180_supplemental_files [file gkad1180_supplemental_files.zip › Supplementary Table S7 Dual_type_splice_sites.csv]

gene name	chromosome	U2-type donor start	U2-type donor sequence	U12-type donor start	U12-type donor sequence	acceptor	strand
DRAM2	chr1	111,663,154	GA|GTAAGT	111,663,137	CA|GTATCCTTC	111,662,582	-
PFDN5	chr12	53,689,424	AG|GTGGGG	53,690,060	CT|GTATCCTTT	53,691,633	+
KANSL2	chr12	49,056,342	TT|GTAGGT	49,061,475	CC|GTATCTTTT	49,054,403	-
TBCE	chr1	235,577,933	AG|GTAAGT	235,582,877	TA|GTATCCTTT	235,590,454	+
KRTCAP2	chr1	155,145,696	GG|GTAACA	155,145,213	CT|GTATCCTCC	155,145,105	-
SSR3	chr3	156,262,082	AG|GTTGAT	156,262,096	GT|GTATCCTTT	156,261,059	-
RAB6A	chr11	73,418,464	AG|GTAAGT	73,390,698	TA|GTATCCTTT	73,389,008	-
SLC35E3	chr12	69,145,971	TG|GTAAGT	69,153,020	AC|GTATCCTTT	69,158,483	+
TMEM33	chr4	41,941,846	AG|GTAATG	41,941,401	AA|GTATCCTTT	41,945,763	+
UBE2H	chr7	129,591,117	AG|GTGAAT	129,592,342	CT|GTATCCTTC	129,520,812	-
