# Supplementary material for: Global analysis of binding sites of U2AF1 and ZRSR2 reveals RNA elements required for mutually exclusive splicing by the U2- and U12-type spliceosome
Source: Nucleic Acids Res. 2023 Dec 13;52(3):1420–34. doi: 10.1093/nar/gkad1180 (PMC10853781; doi:10.1093/nar/gkad1180)
Supplement: gkad1180_supplemental_files [file gkad1180_supplemental_files.zip › Supplementary Table S8 U12_GGT_gr.csv]

seqnames	start	end	width	strand	source	score	5' splice site sequence
chr1	82452999	82453049	51	+	U12DBv2	5.45	CATCTTCAAGATTTATATCATTTAGAG|GTATCCTATCTATATAATATACTG
chr14	62536507	62536557	51	+	U12DBv2	7.02	ATGGCACAGAAGTATCTGCCTGCGAAG|GTATCCTTTGCCTCACATCCTTTC
chr20	20018969	20019019	51	-	U12DBv2	5.79	TTGCTTCAACGGACGCAGCATGTCAAG|GTATCCTTGCTTTGTAGATGATCT
chr7	107720022	107720072	51	-	U12DBv2	7.58	ACCATTGCCATTCACTATGAAACCCAG|GTATCCTTTAACTCTCCAACTTTG
chr3	52724694	52724744	51	+	MIDB	240	CCAAAGGATAAAGGGAAGATAACCAAG|GTATCCTTTATTAGTGGTAAGAAA
chr3	179527235	179527285	51	-	MIDB	1033	GCGGATGTCTAAGTCCCCAGTTGATAG|GTATCCTTCTCGTTATATTACAGC
chr8	113421124	113421174	51	-	MIDB	505	TATCTTCCCTCTCAGGATCCCATTCAG|GTATCCTTTAATAGAACTGCCATG
chr18	67733041	67733091	51	-	MIDB	5786	CCTCCCATGACCAGTTTGTGGCTCAAG|GTATCCTTTTAGTGAAGACATTCT
chr13	40251690	40251740	51	+	MIDB	1958	GGTACAAGAGAAGGACCCATTACTGAG|GTATCCTGGCTTTCTGTTATAATC
chr1	109171180	109171230	51	+	MIDB	92	AGATACAGCTTCAGAAAAACTCAGCAG|GTATCCTTTTAGTTTAAAGAATAA
chr8	28017947	28017997	51	+	MIDB	1540	CGGGATCCTACTAAATTTCAGCATCAG|GTATCCTGTATTCCATTTCTATTT
chr19	28383732	28383782	51	-	MIDB	277	CAGGAGTCTGGAGATCAAGACTCCCAG|GTACCCTTTCCTTCCCTGATGTCT
chr17	58533633	58533683	51	-	MIDB	1803	TTTTGGCTTCTTCAAAGAGGGTGAAAG|GTATCCTTTGTAATCTAGTCTCAG
chr2	228147222	228147272	51	+	MIDB	1234	GAAATCCGGGAATTTTAGGGCCACCAG|GTATCCTTTTGTGTGTTTCTATTT
chr19	55866604	55866654	51	-	MIDB	164	CTGTCCAGAGGAGCCCAGCGCTGCCAG|GTACCCTTTAAGACCCTGGAGATC
chr12	23757297	23757347	51	-	MIDB	28548	ACAAACAGCCCACCACCCAAAAGCAAG|GTACCCTTTTGAAGAAGCCACTGT
chr11	74120184	74120234	51	+	MIDB	6681	TAATCCAGACTGGGAGGGGCATAAAAG|GTATCCTTGAAGAAATCATAGCTA
chr14	24659562	24659612	51	-	MIDB	571	GACTGTTGGAGGCTTCCTGCCTTTCAG|GTATCCTCCCTTTATTCCATGGCT
chr8	31196866	31196916	51	+	MIDB	2286	AGCATTTTCTATCTTTGATGAGTCAAG|GTATCCTTATTTTTTTATTCTTGT
chr15	64499684	64499734	51	-	MIDB	2559	GGCAGCCTCCCCTGGCAAGGACTCAAG|GTATCCTTGAAAGTGTTCAGTGGA
chr12	21609003	21609053	51	+	MIDB	4929	GGCTTGAATCTTAAAGGAACAAAAGAG|GTATCTTTTCATATACTAATTGGT
chr1	248856045	248856095	51	+	MIDB	4260	AAAGCAGCTGAGCTTATCTGTTCTTAG|GTATCCTTATTAGAGTACTAAGAA
chr4	142199574	142199624	51	-	MIDB	4003	CTCCCCGCTCCCCACCACAAAAAAAAG|GTATCCTCCTCCTCACCCCCTGCA
chr13	19185686	19185736	51	-	MIDB	715	AATTGTGGTCAAGACCAAGAAACTGAG|GTATCATTTTTGTGTGTGTGGGAC
chr15	20978903	20978953	51	+	MIDB	714	AATTCTGGTCAAGATCAAGAAACTGAG|GTATCATTTTTGTTTGTGTGGGAC
chr15	21985571	21985621	51	+	MIDB	714	AATTCTGGTCAAGATCAAGAAACTGAG|GTATCATTTTTGTTTGTGTGGGAC
chr14	23479286	23479336	51	-	U12DBv2	10.93	GAATACAAAGAGCCATACGACCTTCGG|GTATCCTTTTTCCATTTTTTTTCC
chr14	24737907	24737957	51	-	U12DBv2	9.49	GGCAGGAACCGGCCCAGCCATGTCTGG|GTATCCCAGGATTGGTGGGGCAGA
chr22	17629314	17629364	51	-	U12DBv2	8.93	GGGGCCCGTGATGGAAAATGCCCAGGG|GTATCCTTTTGGTCTTAACTCTGG
chr22	50302868	50302918	51	-	U12DBv2	11.825	GTCCTGAACAAAAGCTCCAACTGGGGG|GTATCCTTCAGTGTCCGTGCAGGA
chr7	65157082	65157132	51	+	MIDB	879	AATTTTTGTATTTTTAGTAGAGACAGG|GTATCACCATGTTGGCCAGGCTGG
chr10	99197433	99197483	51	-	U12DBv2	11.945	CCAGGTGACATTGTCTTGGCCAAAGTG|GTATCCTTTATTCCCAGCAGACTT
chr11	698862	698912	51	+	U12DBv2	10.775	CTTTCAGGGAGAGGATCCTCCACAGTG|GTATCCTGCTGCGTGCCCCTCCAG
chr11	66107568	66107618	51	-	U12DBv2	10.905	AGAGGAAGAAGGCACCTCTG|GTTTCTG|GTATCCTTTCACCCAAGGTGGCCT
chr7	73009943	73009993	51	-	U12DBv2	9.16	ACGCTGCACAACTGGAAGTTCTGGGTG|GTATCCTCCCTCAAGCCCATGGCT
chr12	123813257	123813307	51	-	U12DBv2	13.38	TG|GTGCGGTGATGACTTCGATGGAGTG|GTATCCTTTATGGCAAATATTTTT
chr13	103498678	103498728	51	+	U12DBv2	10.62	CGCTGGAAGGGAAGATCCTGGCTGTTG|GTATCCTTAACGCCGCGTTGGGAC
chr15	82520508	82520558	51	-	U12DBv2	13.01	GGCTACCCATATCCCATGCTGTTCTTG|GTATCCTTTATTCTAATG|GTTTTT
chr15	84781696	84781746	51	+	U12DBv2	10.7	GGCTACCCATACCCCATGCTGCTCTTG|GTATCCTTTATTCTAATG|GTTTTT
chr5	850472	850522	51	-	U12DBv2	12.2	CACGCGTGGAAATACATTGCCTACGTG|GTATCCTTTTCATCGTGGCATG|GT
chr17	30677319	30677369	51	+	U12DBv2	12.575	GAAGAAGCAGCTGAAGCCGTG|GTGCTG|GTATCCTTTGTCGGTTTGAAGTCG
chr4	906499	906549	51	-	U12DBv2	9.7	GCCATCATTCAAGAAGTTTGCTTCATG|GTATCCTTTTCCTGGAACCAGGAG
chr5	41805645	41805695	51	-	U12DBv2	10.195	CTCTTGAGTTTGAGGATGGCATGTATG|GTATCCTTTATCCTTCTGAGCCCG
chr7	133833046	133833096	51	+	U12DBv2	9.66	ATGCTCTCACTAAACTAATTTTGGATG|GTATCCTTTGAATAAGTAAAGGGG
chr8	124037202	124037252	51	-	U12DBv2	10.815	CTCCTCTTTAACTGGATTTGCATCGTG|GTATCCTTCAGTCTGTGATTTTGG
chr2	46583921	46583971	51	+	MIDB	3829	TTCGTGAGAACCTGAGTCTCAAAAATG|GTATCCTTAATTGTGTTTACTTCC
chr5	766789	766839	51	-	MIDB	10553	CACTCGTGGAAATACATCGCCTATGTG|GTATCCTTTTCATCGTGGCATG|GT
